# Supplementary material for: A scoping review of system-level mechanisms to prevent children being in out-of-home care
Source: Br J Soc Work. 2021 Nov 9;52(5):2515–36. doi: 10.1093/bjsw/bcab213 (PMC9847665; doi:10.1093/bjsw/bcab213)
Supplement: bcab213_Supplementary_Data [file bcab213_supplementary_data.zip]

Archive with 4 entries (4 files):
- Supplementary file 1.docx
- Supplementary file 2.docx
- Supplementary File 3.xlsx
- Supplementary_file_4_updated.docx
