# Supplementary material for: A scoping review of system-level mechanisms to prevent children being in out-of-home care
Source: Br J Soc Work. 2021 Nov 9;52(5):2515–36. doi: 10.1093/bjsw/bcab213 (PMC9847665; doi:10.1093/bjsw/bcab213)
Supplement: bcab213_Supplementary_Data [file bcab213_supplementary_data.zip › Supplementary File 3.xlsx]

## Sheet: Reducing care entry
Outcome: Reducing care entry
Title	Authors	Name of intervention	Country	Study Aims	Study design	Study population - Child or Young person (whole/intervention/comparison) Age (mean/range), Gender (% female), Care type, Other relevant characteristic	Study population - Family (whole/intervention/comparison) Relationship to child, Age (mean/range), Gender (% female), other relevant characteristic	Study population - Professional Age (range/mean), Gender (% female, Organsiation type, Professional role, other relevant characteristic	Study population - Other (e.g. community members) Describe, Age (range/mean), Gender (% female), other relevant characteristics	Sample size (whole;intervention; control/comparision)
Intervention type - Family or child skills building
Working with Adolescents, supporting families, preventing breakdown	Biehal, N., 2005. Working with adolescents at risk of out of home care: The effectiveness of specialist teams. Children and Youth Services Review, 27(9), pp.1045-1059.	Generic - specialist adolsecent teams	England	Effectiveness	Quasi-experimental	Age: 88% were 12-15	Relationship: Parents (n=178)			Intervention n=144 in 6 authorities Comparison n=65 in 3 authorities
An analysis of the impact of the Strengthening Families Program on family reunification in child welfare	Brook, J., McDonald, T.P. and Yan, Y., 2012. An analysis of the impact of the Strengthening Families Program on family reunification in child welfare. Children and Youth Services Review, 34(4), pp.691-695.	Strengthening families program	USA	Acceptability	Mixed methods	Other relevant: Children of alcohol or drug involved parents. Care type: foster care.	Relationship: Parents Other relevant: Parents with children who have been placed in foster care and their alcohol/drug misuse is considered to be part of the case.			Intervention n=214 Comparison n=423
The Effects of Behavioral Parent Training on Placement Outcomes of Biological Families in a State Child Welfare System	Franks, S.B., Mata, F.C., Wofford, E., Briggs, A.M., LeBlanc, L.A., Carr, J.E. and Lazarte, A.A., 2013. The effects of behavioral parent training on placement outcomes of biological families in a state child welfare system. Research on Social Work Practice, 23(4), pp.377-382.	Generic- Behavioral Parent Training	USA	Effectiveness	Quasi-experiemental		Relationship: Biological parent (mother or father) Age: 33.3/17-58 years(int); 33.8 years/ 17-69 (comparison)			Intervention n=171 Comparison n=171
An Approach to Examining the Proximal and Intermediate Outcomes of an Intensive Family Preservation Program	Hurley, K.D., Griffith, A., Ingram, S., Bolivar, C., Mason, W.A. and Trout, A., 2012. An approach to examining the proximal and intermediate outcomes of an intensive family preservation program. Journal of Child and Family Studies, 21(6), pp.1003-1017.	Intensive Family Preservation Program	USA	Effectiveness	Pre-post test	Age: 8.7yrs/ 5 - 16 Gender: 52% Other relevant: 83% had used at least one type of MH service Care type: 98% at home, 2% kinship				n=48
Supportive housing program for homeless families: Foster care outcomes and best practices	Lenz-Rashid, S., 2017. Supportive housing program for homeless families: Foster care outcomes and best practices. Children and Youth Services Review, 79, pp.558-563.	Generic -Supportive housing program	USA	Effectiveness/cost effectiveness	Longitudinal/cohort	Age: 9/9 months-18 years Other relevant: 71% had a history of foster or group care Care type: Supportive housing program serving homeless families				n=293 children n=150 families
Intervention type - Family plus practice meeting
Does Family Group Decision Making Affect Child Welfare Outcomes? Findings From a Randomised Control Study	Berzin, S.C., Cohen, E., Thomas, K. and Dawson, W.C., 2008. Does Family Group Decision Making Affect Child Welfare Outcomes? Findings from a Randomized Control Study. Child Welfare, 87(4).	Family Group Decision Making	USA	Effectiveness	Quasi-experimental	Age: 5.15 years Gender: 45.35% Ethnicity: White 34.65%, African American 15.65%, Hispanic 46.35%, other 6.7% Care type: Home (100% Fresno), foster care (22%), kinship (74%)				Intervention n=70 Comparison n=40
Variability in the implementation of Team Decision Making (TDM): Scope and compliance with the family to family practice model	Crea, T.M., Crampton, D.S., Abramson-Madden, A. and Usher, C.L., 2008. Variability in the implementation of Team Decisionmaking (TDM): Scope and compliance with the Family to Family practice model. Children and Youth Services Review, 30(11), pp.1221-1232.	Team Decision Making	USA	Effectiveness	Mixed methods			Organisation type: Child Welfare Agencies Other relevant: number of faciliators, care entry statistics site wide		n=3 agencies
	*Munro, E.R., Meetoo, V. and Quy, K., 2017. Daybreak Family Group Conferencing: children on the edge of care. Department for Education.	Family Group Conferencing	UK	Effectiveness / Implementation	Mixed methods	Unclear	Unclear	Organisation type: Children's Services		Unclear
Outcomes of family group conferencing in Sweden: A 3 year follow up	Sundell, K. and Vinnerljung, B., 2004. Outcomes of family group conferencing in Sweden: A 3-year follow-up. Child Abuse & Neglect, 28(3), pp.267-287.	Family Group Conferencing	Sweden	Effectiveness	Quasi-experimental	Care type: At home				n=97 children n=67 families
Intervention type - Practice
Role of Home Visiting in Improving Parenting and Health in Families at Risk of Abuse and Neglect: Results of a multicentre Randomised Controlled Trial and Economic Evaluation	Barlow, J., Davis, H., McIntosh, E., Jarrett, P., Mockford, C. and Stewart-Brown, S., 2007. Role of home visiting in improving parenting and health in families at risk of abuse and neglect: results of a multicentre randomised controlled trial and economic evaluation. Archives of Disease in Childhood, 92(3), pp.229-233.	Intensive home visiting/Family Partnership Model	UK	Effectiveness/cost effectiveness	RCT	Age: Newborn Care type: Home Other relevant: Information included on disabilities, breastfeeding and hospital admissions	Relationship: Mothers Gender: 100% Other relevant: Information provided on ethnicity, employment, education, substance use, marital status and mental health	Professional role: Health Visitor Other relevant: health visitors were trained in understanding the processes of helping, skills of relating to parents effectively and methods of promoting parent–infant interaction using the Family Partnership Model		Intervention=67 pregnant women Comparision=64 pregnant women
Working with adolescents at risk of out of home care: the effectiveness of specialist teams	Biehal, N., 2005. Working with adolescents at risk of out of home care: The effectiveness of specialist teams. Children and Youth Services Review, 27(9), pp.1045-1059.	Generic - specialist adolsecent teams	England	Effectiveness/ mediators	Quasi-experimental	Age: 11-16 years Gender: 45% Other relevant: Nearly three quarters past contact with social services and one quarter had been in foster or residential care Care type: At home	Other relevant: mental health poor (72%), half reported current marital conflict, 43% reported past or current domestic violence. One quarter socially isolated, 13% reported substance abuse problems. Reasons for referral info also included.			Intervention n=144 in 6 authorities) Comparison n=65 in 3 authorities
Translating Intensive Family Preservation Services Across National Boundaries: An Australian Experience	Campbell, L., 1998. Translating intensive family preservation services across national boundaries: An Australian experience. Child Welfare, 77(1), p.79.	Intensive Family Preservation Service	Australia	Adaptation		Care type: At home	Other relevant: info included on social security payments, housing stability, psychiatric illness, substance abuse, alcohol abuse, intellectual disability	Organisation type: Children's Services Professional role: one supervisor, two caseworkers, and an administrator.		n=152
Brief and intensive family support program to prevent emergency placements: Lessons learned from a process evaluation	Dagenais, C., Brière, F.N., Gratton, G. and Dupont, D., 2009. Brief and intensive family support program to prevent emergency placements: Lessons learned from a process evaluation. Children and Youth Services Review, 31(5), pp.594-600.	Brief and intensive family support program	Canada	Process	Mixed methods	Age: 14.7 years Other relevant: 16.8% had received services ofany kind from the YPD in the 6 month period preceding their referral to the program, including 4.4% who had been placed, and 14.4% had been signalled.	Relationship: Mother, father, other Other relevant: Children were under maternal custody in 69.4% of cases and paternal custody in 12.5%	Organisation type: Youth Centre Professional role: Youth workers		n=160
Evaluation of an intensive family preservation service for families affected by parental substance misuse	Forrester, D., Copello, A., Waissbein, C. and Pokhrel, S., 2008. Evaluation of an intensive family preservation service for families affected by parental substance misuse. Child Abuse Review: Journal of the British Association for the Study and Prevention of Child Abuse and Neglect, 17(6), pp.410-426.	Intensive family preservation service	Wales	Effectiveness	Mixed methods	Age: 7.3 years (int) 6.1 years (comparison) Other relevant: 13%had a care order (int); 9% had a care order (comparison) Care type: At home	Relationship: Biological parent (mother or father) Other relevant:39% mother only (int) 21% mother only (comparison). Substance use 61% alcohol; 17% amphetamine; 23% heroin; 10% other drug (int); 51% alcohol; 10% amphetamine; 34% heroin; 7% other drug (Comaprison)			Intervention n=279 Comparison n=89
Helping families where parents misuse drugs or alcohol? A mixed methods comparative evaluation of an intensive family preservation service.	Holland, S., Forrester, D., Williams, A. and Copello, A., 2014. Parenting and substance misuse: Understanding accounts and realities in child protection contexts. British Journal of Social Work, 44(6), pp.1491-1507.	Intensive Family Preservation Service: Option 2	Wales	Effectiveness	Quasi-experimental	Age: 9 years at time of referral (int) Gender: 30% (int); 57% (comparison) Other relevant: Two-thirds of the families had been referred to prevent children from entering care and one third to prevent a child being placed on the Child Protection Register	Relationship: Parents or step-parents (predominately mothers (87%)) Age: 53% aged over 30 and 47% aged between 18-30 (at the time of referral). Other relevant: Families with serious child protection and substance misuse issues			Intervention n=15 families n=46 children Comparison n=12 families n=28 children
Effectiveness of family group conferencing in preventing repeat referrals to child protective services and out-of-home placements	Hollinshead, D.M., Corwin, T.W., Maher, E.J., Merkel-Holguin, L., Allan, H. and Fluke, J.D., 2017. Effectiveness of family group conferencing in preventing repeat referrals to child protective services and out-of-home placements. Child Abuse & Neglect, 69, pp.285-294.	Family Group Conferencing	USA	Effectiveness	RCT (intention-to-treat)	Age: 2.26 years (youngest child in family) Care type: at home	Relationship: Mother Age: 27.17 years Ethnicity: 37.6% White, 30.0% Hispanic, 32.4% African American			Intervention n=270 Comparison n=272
Impact of Intensive Family Preservation Services on Disproportionality of Out-of-Home Placement of Children of Color in One State’s Child Welfare System Raymond	Kirk, R.S. and Griffith, D.P., 2008. Impact of intensive family preservation services on disproportionality of out-of-home placement of children of color in one state's child welfare system. Child Welfare, 87(5), p.87.	Intensive Family Preservation Services	USA	Moderators	Longitudinal/Cohort	Age: 0-13+ years Ethnicity: 58.3% white, 36.5% black, 5.2% other Care type: Out-of-home (not specified)				n=30,060
Population-Based Prevention of Child Maltreatment: The U.S. Triple P System Population Trial	Prinz, R.J., Sanders, M.R., Shapiro, C.J., Whitaker, D.J. and Lutzker, J.R., 2009. Population-based prevention of child maltreatment: The US Triple P system population trial. Prevention science, 10(1), pp.1-12.	Triple P	USA	Effectiveness	Quasi-experimental	Age: 0 -8 years		Age: 44.5 years Gender: 91.7% Organisations: Range Ethnicity: 57.0% European American (not Hispanic), 38.3% African American, 1.3% Hispanic, and 3.4% other Other relevant: 81% of the providers had already been engaged in parentconsultation work for at least 5 years prior to Triple P training, and 59% had over 10 years of such experience.		18 counties with population sizes of between 50,000 and 175,000 people (mean population size for intervention= 96,054; for control= 99,216); 649 service providers participated in the Triple P training programme; 8,883 and 13,560 families participated in Triple P
Evaluation Study of Families First: The Netherlands. An Overview of the Results	*Veerman, J. W.; de Kemp, R. A. T.; Brink, L. T. ten Evaluation Study of Families First: The Netherlands. An Overview of the Results. Netherlands Inst. of Care and Welfare, Utrecht. Dutch Ministry of Health, Welfare, and Sports (Netherlands).; Dutch Ministry of Justice (Netherlands).	Families First	The Netherlands	Acceptability		Age: 10.9 years Gender: 43% Other relevant: 78% refered for lack of parenting Care type: At home				n=320 children
Engaging Parents: Assessing Child Welfare Agency Onsite Review Instrument Outcomes	Wells, M., Vanyukevych, A. and Levesque, S., 2015. Engaging parents: Assessing child welfare agency onsite review instrument outcomes. Families in Society, 96(3), pp.211-218.	Generic - engaging parents	USA	Mechanisms	Mixed methods	Care type: Home and Out of home care	Relationship: Mother/father	Organisation type: New Hampshire Child Welfare Agency Professional role: Staff and Supervisors Other relevant: Staff and supervisors, who provide all facets of child protection and juvenile justice casework to families. Workers represented various years of service and educational levels, with cases representative of the various demographic and geographic regions of the state.		n=206
Intervention type - Service integration_coordination
Evaluation of Action for Children's Intensive Family Support Services	*Action for Children., 2013. Evaluation of Action for Childrens Intensive Family Support Services. Action for Children	Intensive Family Support Services	UK	Effectiveness	Mixed methods					n=22 staff n=4 partner agency reps n=8 service users
Impact of Intensive Case Management on Child Welfare System Involvement for Substance-Dependent Parenting Women on Public Assistance.	Dauber, S., Neighbors, C., Dasaro, C., Riordan, A. and Morgenstern, J., 2012. Impact of intensive case management on child welfare system involvement for substance-dependent parenting women on public assistance. Children and Youth Services Review, 34(7), pp.1359-1366.	Intensive case management	USA	Mechanisms/ Moderators	Mixed methods	Age: 9.4/1- 18 years	Relationship: Female caregivers; 91% mothers, 5% grandmothers, 4% related or unrelated caregivers. Age: 36.3/18-54 years Gender: 100% Other relevant: DSM-IV substance dependence diagnosis, TANF eligible			n=302 mothers n=888 children
	*McDermid, S. and Holmes, L., 2013. The cost effectiveness of action for children’s intensive family support services. Action for Children Breakfast Briefing-Troubled Families, Where Next.	Family Support Services	UK	Cost effectiveness		Age: 9 years / 0-17 years	Relationship: Parent Other relevant: 51% single parents; 62% unemployed			n=43 families (63 adults; 121 children)
	*Millett, L., 2015. Differential Response with Lower Risk and Foreign-born Families: Understanding Risks, Services and Outcomes. Arts & Sciences Electronic Theses and Dissertations. 666.	Differential response	USA	Effectiveness / Moderator	Mixed methods	Age: 0-9 years				n=1,964 families PSOP n=1,793 families DR programs n=6 counties
The Impact of Mental Health Services Implementation on Juvenile Court Placements: An Examination of New Jersey’s SOC Initiative	Stout, B.D. and Holleran, D., 2013. The impact of evidence-based practices on requests for out-of-home placements in the context of system reform. Journal of Child and Family Studies, 22(3), pp.311-321.	System of Care	USA	Implementation	Mixed methods	Care type: Juvenile correctional out-of-home placements.				n=14 court jurisdictions
Intervention type - Structure
	*Broadhurst, K., Doherty, P., Yeend, E., Holt, K. and Kelly, N., 2013. Coventry and Warwickshire Pre-Proceedings Pilot Final Research Report. Cafcass with Warwickshire County Council and Coventry City Council	Coventry and Warwickshire Pre-Proceedings Pilot	UK	Implementation/ Acceptability	Mixed Methods			Role: Social worker; Lawyer		Intervention n=26 children Comparison n=30 children n=9 social workers n=12 lawyers
How does family drug treatment court participation affect child welfare outcomes?	Gifford, E.J., Eldred, L.M., Vernerey, A. and Sloan, F.A., 2014. How does family drug treatment court participation affect child welfare outcomes?. Child Abuse & Neglect, 38(10), pp.1659-1670.	Family drug treatment court	USA	Effectiveness	Unclear	Gender: 47.4% (enrolled)
Outcomes of a Randomized Trial of Continuum of Care Services for Children in a Child Welfare System	Holden, E.W., O'Connell, S.R., Liao, Q., Krivelyova, A., Connor, T., Blau, G. and Long, D., 2007. Outcomes of a randomized trial of continuum of care services for children in a child welfare system. Child Welfare, 86(6).	Title IV-E Waiver	USA	Mechanisms	RCT	Age: 12.1 /7-15 years Gender: 47% female Care type: 24.4% in home, 10.3% in foster homes, 11.5% in shelters, 24.4% in psychiatric hospitals, 13.5% in residential treatment centers, 4.5% in detention, and 4.5% in safe homes. Other relevant: Information included on ethnicity, referral source, clinical symptoms, emotional and behavioural problems, history of abuse, child living arrangements, Mental …	Other relevant: History of family violence (62%), parental criminal conviction (61%), parental substance abuse (77%), and parental mental illness (63%)	Organisation type: Lead Service Agency		Intervention n=78 children Comparison n=79 children
Final report: Retrospective evaluation of intensive family preservation services	*Kirk, R. S. (2000). Final report: Retrospective evaluation of intensive family preservation services. Chapel Hill, NC: University of North Carolina at Chapel Hill, Jordan Institute for Families.	Intensive family preservation services	USA	Effectiveness	Quasi-experimental	Age: 0-13+ years Gender: 50.42% Care type: At home				n=111,886
Effects of Family Treatment Drug Courts on Substance Abuse and Child Welfare Outcomes	Worcel, S.D., Furrer, C.J., Green, B.L., Burrus, S.W. and Finigan, M.W., 2008. Effects of family treatment drug courts on substance abuse and child welfare outcomes. Child Abuse Review: Journal of the British Association for the Study and Prevention of Child Abuse and Neglect, 17(6), pp.427-443.	Family Treatment Drug Courts	USA	Effectiveness/Moderators	Quasi-experimental		Relationship: Mothers (n=1220) Gender: 100% Other relevant: Previous CPS referrals n=1119 Previous termination of parental rights n=1165 History of substance misuse			n=2522 children n=1220 mothers
Intervention type - Therapeutic approach
Intensive Family Preservation Services: An Examination of Critical Service Components	Berry, M., Cash, S.J. and Brook, J.P., 2000. Intensive family preservation services: An examination of critical service components. Child and Family Social Work, 5(3), pp.191-204.	Intensive Family Preservation Services	USA	Mechanisms	Pre-post test	Care type: Home Other relevant: Information inlcuded on childs wellbeing, behaviour and quality of relationships	Other relevant: Information included on income, family history of maltreatment, social support. 23% of the sample was headed by a single parent	Organisation type: Intensive Family Preservation Unit within a Public child welfare agency Professional role: Family preservation caseworkers Other relevant: Majority had a masters degree in social work		n=53
Multisystemic therapy versus management as usual in the treatment of adolescent antisocial behaviour (START): a pragmatic, randomised controlled, superiority trial	Fonagy, P., Butler, S., Cottrell, D., Scott, S., Pilling, S., Eisler, I., Fuggle, P., Kraam, A., Byford, S., Wason, J. and Ellison, R., 2018. Multisystemic therapy versus management as usual in the treatment of adolescent antisocial behaviour (START): a pragmatic, randomised controlled, superiority trial. The Lancet Psychiatry, 5(2), pp.119-133.	Multisystemic therapy	England	Effectiveness/Cost effectiveness	RCT	Age: 13.7 (int) 13.9 (comparison) Gender: 37% (int) 36% (comparison) Other relevant: moderate to severe anti social behaviour indicated Care type: Out-of-home (not specified)				Intervention n=342 Comparison n=342
The Role of Specialty Mental Health Care in Predicting Child Welfare and Juvenile Justice Out-of-Home Placements	Glisson, C. and Green, P., 2006. The effects of organizational culture and climate on the access to mental health care in child welfare and juvenile justice systems. Administration and Policy in Mental Health and Mental Health Services Research, 33(4), p.433.	Generic - Specialty Mental Health Care	America. Tennessee	Effectiveness	Longitudinal/cohort	Age: 4 - 18 Gender: 35% Other relevant: 60% referred to juvenile court for delinquency, 30% unruly behavior, about 10% dependency and neglect. Care type: Kinship	Relationship: Parent Other relevant: Approx 60% families’ incomes were below the poverty line as defined by the U.S. Department of Health and Human Services			Intervention n=1241
Multisystemic Treatment of Substance-Abusing and -Dependent Delinquents: Outcomes, Treatment Fidelity, and Transportability	Henggeler, S.W., Pickrel, S.G. and Brondino, M.J., 1999. Multisystemic treatment of substance-abusing and-dependent delinquents: Outcomes, treatment fidelity, and transportability. Mental Health Services Research, 1(3), pp.171-184.	Multisystemic Treatment	USA	Effectiveness/Adaption	Post test	Ages: 12-17 years Gender: 21% Ethnicity: 50% African American, 47% Caucasian, 1% Asian, 1% Hispanic American, and 1% Native American Other relevant: juvenile offenders meeting DSM-HI-R criteria for substance abuse or dependence Care type: Institution-based	Relationship: Parents Age: 40.6 years (mother); 43.5 years (father) Other relevant: mother - 32% had dropped out of high school, 28% were unemployed, and 53% were employed full-time; father - 22% had dropped out of high school, 21% were unemployed, and 53% were employed full-time. The median annual family income was between $15,000 and $20,000.			n=118 children
Multisystemic Therapy for Juvenile Sexual Offenders: 1-Year Results from a Randomized Effectiveness Trial	Letourneau, E.J., Henggeler, S.W., Borduin, C.M., Schewe, P.A., McCart, M.R., Chapman, J.E. and Saldana, L., 2009. Multisystemic therapy for juvenile sexual offenders: 1-year results from a randomized effectiveness trial. Journal of Family Psychology, 23(1), p.89.	Multisystemic therapy	USA	Effectiveness	Quasi-experimental	Age: 11-17 years Gender: 2.4% Other relevant: charged with a sexual offense; 54% black; 3 months prior 11% received mental health services and 4% received substance abuse services Care type: 98% at home	Gender: 83% Other relevant: generally socio-economically deprived	Organisation: private community-based provider agency Professional role: Clinicians Other relevant: one pre-doctoral, three masters-level, and one bachelor-level clinicians		Intervention n=67 young people Comparison=60 young people
Changing Provider Practices, Program Environment, and Improving Outcomes by Transporting Multidimensional Family Therapy to an Adolescent Drug Treatment Setting	Liddle, H.A., Rowe, C.L., Gonzalez, A., Henderson, C.E., Dakof, G.A. and Greenbaum, P.E., 2006. Changing provider practices, program environment, and improving outcomes by transporting multidimensional family therapy to an adolescent drug treatment setting. The American Journal on Addictions, 15, pp.s102-s112.	Multidimensional Family Therapy		Sustainability	Longitudinal/cohort	Age: 15.25 Gender: 23%		Gender: 80% Organisation type: The Adolescent Day Treatment Program Professional role: Program staff Other relevant: ethinic data provided, as well as professional background info		n=104 clients n=10 program staff
Results from the Multisystemic Therapy Program	*National Crime Prevention Centre., 2013. Results from the Multisystemic Therapy Program. BUILDING THE EVIDENCE: Evaluation Summaries ES-2013-36	Multisystemic Therapy	Canada	Process	Quasi-experimental	Age: 12- 17 years Other relevant: 75% referred for non-violent aggressive behaviour Care type: Out-of-home (not specified)				n=58 youth (does not specify no in comparison and intervention groups)
Multisystemic Treatment of Serious Behaviour Problems in Youth: Sustainability of Effectiveness Two Years after Intake	Ogden, T. and Hagen, K.A., 2006. Multisystemic treatment of serious behaviour problems in youth: Sustainability of effectiveness two years after intake. Child and Adolescent Mental Health, 11(3), pp.142-149.	Multisystemic therapy	Norway	Effectiveness & moderators	Quasi-experimental	Age: 15.07 Gender: 36% Care type: Kinship, foster, institutional				n=75 children
Sustainability of the effectiveness of a programme of multisystemic treatment (MST) across participant groups in the second year of operation	Ogden, T., Hagen, K. and Andersen, O., 2007. Sustainability of the effectiveness of a programme of multisystemic treatment (MST) across participant groups in the second year of operation. Journal of Children's Services.	Multisystemic Treatment	Norway	Sustainability	Pre-Post test	Age: 14.7/12-17 years Gender: 35.2% Other relevant: Adolescents referred by the municipal child welfare services for serious behaviour problems Care type: 9% in foster care or youth group homes, the remaining with parent(s)	Relationship: primary care giver Age: 41.7 years Ethnicity: 100% Norwegian or Scandinavian descent Other relevant: 42% single parent; lower to lower–middle income	Other relevant: Each team consisted of three therapists and a supervisor.		n= 105 families (30 families from treatment group of previous RCT, 20 from control group of previous RCT and 55 treatment group of new adolscents from current study)
Multisystemic Treatment of Antisocial Adolescents in Norway: Replication of Clinical Outcomes Outside of the US	Ogden, T. and Halliday‐Boykins, C.A., 2004. Multisystemic treatment of antisocial adolescents in Norway: Replication of clinical outcomes outside of the US. Child and Adolescent Mental Health, 9(2), pp.77-83.	Multisystemic Therapy	Norway	Adaption/effectiveness	RCT	Age: 14.95/12-18 years Gender: 37% Care type: Home, foster home, hospital or another institution Other relevant: Youth were referred due to serious antisocal behaviour. Information included on behaviour, social competence, satisfaction with treatment	Relationship: both of their parents (25%), with their mother only (29%), with their mother and another adult (21%), or with their father (9%). Other relevant: Almost all caregivers had a Norwegian background. Information included on family functioning	Organisation type: Intervention group: . Control group: Municipal and County Municipal Child Welfare Services Professional role: Each clinical team had three therapists and a clinical supervisor, and worked exclusively with MST (intervention) Other relevant: Intervention group: The MST therapists had a professional education equivalent to a masters or bachelors degree in social work, psychology o…		Intervention n=62 children and families Ccomparison n=38 children and families
Multisystemic Therapy Versus Hospitalisation for Crisis Stabilisation of Youth: Placement Outcomes 4 Months Post Referral	Schoenwald, S.K., Ward, D.M., Henggeler, S.W. and Rowland, M.D., 2000. Multisystemic therapy versus hospitalization for crisis stabilization of youth: Placement outcomes 4 months postreferral. Mental Health Services Research, 2(1), pp.3-12.	Multisystemic Therapy	USA	Adaption	RCT	Age: 13 years/10-17 (int). Age range 2-18 years (comparison) Gender: 35% female Care type: Home, foster care, shelter, hospital Other relevant: Information included on ehtnicity, household composition, behavioural and emotional problems, previous mental health treatment	Relationship: Biological parents, adoptive parents, relatives	Professional role: Intervention group: Crisis case workers, psychiatrists, therapists supervisors, mental health counselors, child psychiatry fellows, child psychologist, child psychiatrist. Comparison group: attending child psychiatrist, a child psychiatry fellow, a general psychiatry resident, a social worker, and nursing staff. Other relevant: Crisis caseworkers trained to assist the MST team.…		Intervention n=57 Comparison n=56
The Impact of Evidence-Based Practices on Requests for Out-of-Home Placements in the Context of System Reform	Stout, B.D. and Holleran, D., 2012. The impact of mental health services implementation on juvenile court placements: An examination of New Jersey’s SOC Initiative. Criminal Justice Policy Review, 23(4), pp.447-464.	Multisystemic therapy and functional family therapy	USA	Effectiveness	Mixed methods	Care type: out-of-home (not specified)				Unclear
Multisystemic Therapy for Child Abuse and Neglect A Randomized Effectiveness Trial	Swenson, C.C., Schaeffer, C.M., Henggeler, S.W., Faldowski, R. and Mayhew, A.M., 2010. Multisystemic therapy for child abuse and neglect: A randomized effectiveness trial. Journal of Family Psychology, 24(4), p.497.	Multisystemic Therapy	USA	Adaption	Quasi-experimental	Age: 13.88/10-17 years Gender: 55.8% Care type: at home In study due to physical abuse	Relationship: 44.2 (mothers), 29.15 (fathers), 16.25 (other female caregiver), 10.4 (other male caregiver) Age: 41.79 Gender: 65.1% Other relevant: Parent subject to abuse report. 23.3% had prior CPS report, and 80% physical abuse with at least minor injuries			n=86 families
Intervention type - Increase or Decrease in family financial resource
The Impacts of Welfare Reform on Child Maltreatment in Delaware	Fein, D.J. and Lee, W.S., 2003. The impacts of welfare reform on child maltreatment in Delaware. Children and Youth Services Review.	A Better Chance Welfare Reform Program (ABC)	USA	Effectiveness	RCT	Care type: Home		Organisation type: Delawares Division of Social Services (DSS) Professional role: DSS staff		Intervention n=2,138 parents Control n=1,821 parents
	Pergamit, M., Cunningham, M. and Hanson, D., 2017. The impact of family unification housing vouchers on child welfare outcomes. American Journal of Community Psychology, 60(1-2), pp.103-113.	Family Unification Programme	USA	Effectiveness	Quasi-experimental		Gender: 79% (Portland), 88% (San Diego) Age: 32 years (Portland), 31 years (San Diego).	Organisation type: Child Welfare		Portland n=326 children San Diego n=502 children
Intervention type - Mentor
Long Term Outcomes of Swedens Contact Family Program for Children	Brännström, L., Vinnerljung, B. and Hjern, A., 2013. Long-term outcomes of Sweden's Contact Family Program for children. Child Abuse & Neglect, 37(6), pp.404-414.	Contact Family Program	Sweden	Effectiveness	Longitundinal	Age: 2-5 years (at entry) Care type: Home	Relationship: Parents	Organisation type: Child Welfare	Description: Volunteer families	Intervention n=6693 Comparison n=6693 Unmatched control n=948,155
Intervention type - Multi component
Is the Families First Home Visiting Program Effective in Reducing Child Maltreatment and Improving Child Development?	Adnopoz, J., 1998. Crisis placement. Child and Adolescent Psychiatric Clinics, 7(2), pp.335-344.	Yale Family Support Service	USA	Effectiveness	Qualitative			Clinical team: social worker, psychiatrist or nurse, family support worker and member of the community		n = 3 case studies
In-Home Treatment of Child Abuse: Healing at Home Can Be Effective and Cost-Effective.	Barton, K., 1994. In-home treatment of child abuse: healing at home can be effective and cost-effective. California Agriculture, 48(7), pp.36-38.	Generic - in-home treatment	USA	Acceptability	Post-test	Other relevant: referred to Child Protective Services for abuse or neglect		Professional role: Therapist Other relevant: trained by Families First in family systems therapy		n=150 families (half control group)
Services to prevent child placing-out for cocaine-affected and non-affected families	Berry, M., 1996. Services to prevent child placing‐out for cocaine‐affected and non‐affected families. Child & Family Social Work, 1(4), pp.219-231.	Generic - substance misuse services	USA	Effectiveness	Pre-post test		Relationship: Primary caregiver Age: 29 years Gender: 90%			n=119
	*Boxford, S., King, Y., Irani, M., Spencer, H., Bridger-Wilkinson, E., Barker, S. and Hill-Dixon, A., 2017. Evaluation of the Family Learning Intervention Programme (FLIP). Department for Education	Family Learning Intervention Programme	UK	Effectiveness / Implementation	Mixed methods			Professional role: Social worker/children’s practitioner, Service/programme manager, Consultant social worker, Social pedagogue, Youth practitioner, Teacher/head teacher, FLIP team Senior management, Clinician Learning mentor , Young Person’s Advocate, YOT officer		n=14 children n= 13 parents / carers / other family n=57 professionals
Family Preservation: Cost Avoidance and Child and Family Service Review Outcomes	Brook, J., McDonald, T.P. and Yan, Y., 2012. An analysis of the impact of the Strengthening Families Program on family reunification in child welfare. Children and Youth Services Review, 34(4), pp.691-695.	Family Preservation Services	USA	Effectiveness/ moderators	Quasi-experimental	Age: 7.2 years (int group 1), 8.1 years (comparison). for group 2, 3 and 4 Care type: Family home Other relevant: 32.1% were identified as having an out of home care placement- some more figures were included re OOHC		Organisation type: Family Preservation Program provider agencies		n=1,510 families n=3,229 children (sample sized varied for each research question based on the match or completeness of the data)
Case management for child protection services: A multi-level evaluation study	Busschers, I., Van Vugt, E.S. and Stams, G.J.J.M., 2016. Case management for child protection services: A multi-level evaluation study. Children and Youth Services Review, 68, pp.169-177.	Delta Method Case management	The Netherlands	Mechanisms/Moderators	Mixed methods	Age: 10.9 years Gender: 49% Other relevant: Supervision of the Child Youth Protection Service		Organisation type: Child Youth Protection Service Professional role: Team managers and case managers Age:47.5 years (team managers); 39.6 years case managers Gender: Team managers 51.9%; case managers 70.2%		n=224 cases n=58 case managers n=30 team managers n=15 sites
Motivation to Join and Benefits from Participation in Parent Mutual Aid Organizations	Cameron, G., 2002. Motivation to join and benefits from participation in parent mutual aid organizations. Child Welfare, 81(1).	Parent Mutual Aid Organisations	Canada	Effectiveness	Quasi-experimental	Other relevant: 57% behaviour hard to manage, open child protection cases Care type: at home	Relationship: Primary care giver Age: 14% mother younger than age 20, 40% mother younger than age 25 Gender: 100% Other relevant: 60% single parent; 75% unemployed			Intervention n=97 primary care givers Comparison n=58 primary care givers (different phases to study with different samples)
Parent Mutual Aid Organizations in Child Welfare Demonstration Project: A Report of Outcomes	Cameron, G. and Birnie-Lefcovitch, S., 2000. Parent mutual aid organizations in child welfare demonstration project: A report of outcomes. Children and Youth Services Review, 22(6), pp.421-440.	Parent Mutual Aid Organisations	Canada	Effectiveness	Mixed methods					n=53 at time 1 n=81 at time 2 n=97 at time 3
Promoting attachment and mentalization for parents and young children in the foster care system: Implementing a new training and treatment approach in an agency	Cohen, P., Remez, A., Edelman, R.C., Golub, A., Pacifici, A., Santillan, Y. and Wolfe, L., 2016. Promoting attachment and mentalization for parents and young children in the foster care system: Implementing a new training and treatment approach in an agency. Journal of Infant, Child, and Adolescent Psychotherapy, 15(2), pp.124-134.	Building Blocks Reflective Supervision and Parenting program	USA	Implementation	Qualitative			Professional role: Therapist		n=5 case studies
Options for Children in Care	*Community Care. 2008. Options for children in care. Community Care online.	Generic - A short and intensive therapeutic and practical intervention	UK	Effectiveness		Other relevant: Home and in care		Professional role: Social Workers, Therapists, Service Manager Other relevant: Therapists are experienced, well qualified and receive strong training and supervision. The service manager is "experienced, qualified and dedicated in the provision of an excellent service".		Intervention n=278 Comparison n=89
Intensive Home Based Services Within A Comprehensive System of Care for Youth	Daleiden, E.L., Pang, D., Roberts, D., Slavin, L.A. and Pestle, S.L., 2010. Intensive home based services within a comprehensive system of care for youth. Journal of Child and Family Studies, 19(3), pp.318-325.	Intensive Home Based Services	USA	Implementation/moderators		Age: 11.1 years Gender: 45% female Care type: Home and in care with imminent reunification Other relevant: Information included on ethnicity, mental health disorders		Organisation type: Child and Adolescent Mental Health Division (CAMHD) Professional role: Mental health coordinator, treating therapist		n=163
Preventing Child Placement in Substance-Abusing Families: Research-Informed Practice	Dore, M.M. and Doris, J.M., 1998. Preventing child placement in substance-abusing families: Research-informed practice. Child Welfare, 77(4), p.407.	Generic - research informed practice	USA	Effectiveness	Post test	Ages: 5.8 years Care type: At home or foster care	Relationship: Mother or other primary care giver Age: 22- 56 years; 31.5 years Gender: 98% Ethnicity: 100% African American Other relevant: substance abuser; 96% receive state benefits; 39.2% had at least one child in care; 20% mental health record			n=138 primary caregivers
A Multi-Dimensional Approach to Evaluating Family Preservation Programs	Ford, C.A. and Okojie, F.A., 1999. A multi-dimensional approach to evaluating family preservation programs. Journal of Family Strengths, 4(1), p.7.	Generic - family preservation programs	USA	Effectiveness	Quasi-experimental	Age: 0-69 year(whole sample)	Age: 0-69 years (whole sample) Other relevant: Information included on ethnicity, marital status, education, number of children	Organisation type: Family preservation services	Description: Community based partnerships with the Health Department, Mental Health Department, Department of Human Services, Community Action Agency, Educational Programs, Employment Agencies , Treatment Centers, Shelters, Medical Resources, Housing, Legal System, Community Resources	n=237 (children and parents)
How Effective Are Family Treatment Drug Courts? Outcomes From a Four-Site National Study.	Green, B.L., Furrer, C., Worcel, S., Burrus, S. and Finigan, M.W., 2007. How effective are family treatment drug courts? Outcomes from a four-site national study. Child Maltreatment, 12(1), pp.43-59.	Family Drug Treatment Courts	USA	Effectiveness	Quasi-experimental	Other relevant: Across the four sites 68%-100% of children were in an out-of-home placement at some point during the case.	Relationship: Parent Age: 30/18-51 years (int) 30/15-51 (comparison) Gender: 89% (int) 88% (comparison) Other relevant: allegations of parental substance abuse that met the drug court eligibility criteria			Intervention n=250 families Comparison n=250 families
	Huebner, R.A., Robertson, L., Roberts, C., Brock, A. and Geremia, V., 2012. Family preservation: Cost avoidance and child and family service review outcomes. Journal of Public Child Welfare, 6(2), pp.206-224.	Family Preservation Programmes	USA	Cost effectiveness	Quasi-experimental	Age: 7.2 years (int), 8.1 years (comparison)				Intervention n=1901 families (n=4,133 children) Comparison n=39,259 families (n= 62,162 children)
The Impact of Sobriety Treatment and Recovery Teams (START) on Family Outcomes	Huebner, R.A., Willauer, T. and Posze, L., 2012. The impact of Sobriety Treatment and Recovery Teams (START) on family outcomes. Families in Society, 93(3), pp.196-203.	Sobriety Treatment and Recovery Teams (START)	USA	Effectiveness	Mixed methods	Age: 2.7 years, 47% under 1 year of age at referral Care type: Home and state custody	Relationship: 76% were birth fathers, with 5% being adopted or presumed fathers, and 19% were unmarried partners. All mothers were birth mothers. Age: Father median age: 28 years, mother median age: 25 years Other relevant: Information included on education, ethnicity, relationship status, employment status, substance abuse habits, and history of fostercare, reported childhood neglect/abuse, and …	Organisation type: Child Protection Services Professional role: Social Service Worker Other relevant: Specially trained on START program	Description: Family mentors	n=322 families n=531 adults n=451 children
The impact of family group decision-making on preventing removals	Wang, E.W., Lambert, M.C., Johnson, L.E., Boudreau, B., Breidenbach, R. and Baumann, D., 2012. Expediting permanent placement from foster care systems: The role of family group decision-making. Children and Youth Services Review, 34(4), pp.845-850.	Family Group Decision Making	USA	Mechanisms/Moderators		Age:7 years (eldest child in case) Care type: Home and in state care Other relevant: Information included on ethnicity (eldest child in case), rate of teen parents, risk assessment score and removal status	Relationship: Extended family members, friends, neighbors, and others identified by the family as potential sources of support Other relevant: Information included on household income and use of Family Team Meetings	Organisation type: Texas Department of Family and Protective Services	Description: Community members and other caregivers	n=613,180 cases (each investigation case included a single youth or multiple youths from the same family)
Effects of the Duration, Intensity, and Breadth of Family Preservation Services: A New Analysis of Data From the Illinois Family First Experiment	Littell, J.H., 1997. Effects of the duration, intensity, and breadth of family preservation services: A new analysis of data from the Illinois Family First experiment. Children and Youth Services Review, 19(1-2), pp.17-39.	Family Preservation Services	USA	Mediators	Post test			Professional role: case workers and parent aides		n=1911 families
	*Lushey, C., Hyde-Dryden, G., Holmes, L. and Blackmore, J., 2017. Evaluation of the No Wrong Door Innovation Programme. Department for Education	No Wrong Door	UK	Implementation- outcome	Mixed Methods	Characteristics of young people in quant evaluation no included		Professional role: Hub workers		Intervention n=125 Comparison n=347 n=12 foster carers n=11 parents n=50 staff
Leeds Family Valued: Evaluation Report	*Mason, P. Ferguson, H. Morris, K. Munton, T. & Sen, R., 2017. Leeds Family Valued Evaluation Report. Department for Education	Family Valued	UK	Implementation	Mixed methods	Care type: Home	Relationship: Parent and carers	Organisation type: Leeds City Council Professional role: Social Workers		Multiple interventions ( sample size) n=1 organisation
	Magura, S., Laudet, A., Kang, S.Y. and Whitney, S.A., 1999. Effectiveness of comprehensive services for crack-dependent mothers with newborns and young children. Journal of Psychoactive Drugs, 31(4), pp.321-338.	Family Rehabilitation Programme	USA	Effectiveness	Pre-post test		Relationship: Mothers	Organisation Type: Community-based services		n=173 mothers in 17 sites
Perceptions of Effective Support Services to Families with Disabled Children whose Behaviour is Severely Challenging: A Multi-Informant Study	McConkey, R., Gent, C. and Scowcroft, E., 2013. Perceptions of Effective Support Services to Families with Disabled Children whose Behaviour is Severely Challenging: A Multi‐Informant Study. Journal of Applied Research in Intellectual Disabilities, 26(4), pp.271-283.	Generic - effective support services	UK	Acceptability	Qualitative	Age: majority teenagers Gender: 26% female accessed service	Relationship: Parents Gender: 65% Other relevant: 65% low incomes; 40% lone parents; 55% poor health; 60% rented accomodation; 55% welfare support benefits (of those who accessed the service, not of the chosen sample)	Professional role: Key workers; referrers (mainly social workers)		n=17 children n=11 mothers n=6 fathers n=17 key workers n=17 referrers
Promoting first relationships: Randomised trial of a 10 week home visiting program with families referred to child protective services	Oxford, M.L., Spieker, S.J., Lohr, M.J. and Fleming, C.B., 2016. Promoting First Relationships®: Randomized trial of a 10-week home visiting program with families referred to child protective services. Child Maltreatment, 21(4), pp.267-277.	Promoting First Relationships	USA	Implementation- outcome	RCT	Age: 15.97 months (int); 16.77 months (comparison)/ Gender: 50% (int); 42.3% (comparison) Other relevant: info included on ethnicity	Relationship: mother 90.3% (int), 91.1% (comparison) Age: 26.41 year (int), 27.04 years (comparison) Gender: 90.3% (int) 91.1% (comparison)			Intervention n =124 Comparison n=123
Evaluating the Effectiveness of Family Preservation Services for the Families of Drug-Exposed Infants: A Pilot Study	Potocky, M. and McDonald, T.P., 1996. Evaluating the effectiveness of family preservation services for the families of drug-exposed infants: A pilot study. Research on Social Work Practice, 6(4), pp.524-535.	Family Preservation Services	USA	Pilot	Post-test	Other relevant: Pre-natal drug exposure Care type: Foster care and at home	Relationship: Mother Age:26.8 years/22-36 Gender: 100% Ethnicity: 75% ethnic minority Other relevant: 70% single mothers; 100% unemployed and receiving state benefits			n=27 families
	*Rodger, J., Woolger, A., Cutmore, M. and Wilkinson, L., 2017. Creating Strong Communities in North East Lincolnshire. Evaluation report. Department for Education.	Family Group Conferencing	UK	Implementation/ process	Mixed method	Unclear				Unclear
A Randomized Trial of Multisystemic Therapy With Hawaii’s Felix Class Youths	Rowland, M.D., Halliday-Boykins, C.A., Henggeler, S.W., Cunningham, P.B., Lee, T.G., Kruesi, M.J. and Shapiro, S.B., 2005. A randomized trial of multisystemic therapy with Hawaii's Felix Class youths. Journal of Emotional and Behavioral Disorders, 13(1), pp.13-23.	Multisystemic therapy	USA	Effectiveness	RCT	Age: 14.5/9-17 years Gender: 42% Care type: Out-of-home (not specified)		Professional role: research assistants Other relevant: graduate students or personnel with advanced degrees employed by the State of Hawaii		n=55 families
Matching Family Problems with Specific Family Preservation Services: A Study of Service Effectiveness	Ryan, J.P. and Schuerman, J.R., 2004. Matching family problems with specific family preservation services: A study of service effectiveness. Children and Youth Services Review, 26(4), pp.347-372.	Family Preservation Services (Homebuilders)	USA	Mechanisms/ Moderators	Quasi-experimental	Age: 8.67 years Gender: 47% Care type: Home Other relevant: Information included on history of maltreatment and abuse and out of home care	Age: Average age was 36 years Gender: 89% Other relevant: Information included on ethnicity, employment status, education, income	Professional role: Family preservation caseworkers		n=292 families n=886 children
A Coordinated Approach to Improving Outcomes for Substance-Abusing Families in Juvenile Dependency Court	Sagatun‐Edwards, I. and Saylor, C., 2000. A Coordinated Approach to Improving Outcomes for Substance‐Abusing Families in Juvenile Dependency Court. Juvenile and Family Court Journal, 51(4), pp.1-16.	Generic - service integration	USA	Effectiveness	Quasi-experimental	Age: 0-3 years Other relevant: Child of substance abusing parent referred to dependency division of the juvenile court.	Relationship: Mother, father Other relevant: substance abuse and referred to dependency division of juvenile court			Intervention n=48 Comparison n=41
Can Housing and Service Interventions Reduce Family Separations for Families Who Experience Homelessness?	Shinn, M., Brown, S.R., Wood, M. and Gubits, D., 2016. Housing and service interventions for families experiencing homelessness in the United States: An experimental evaluation. European Journal of Homelessness, 10(1), p.13.	Generic - housing	USA	Effectiveness and mediators	Quasi-experimental		Relationship: Parent Age: 29 Gender: 92% Other relevant: info included on ethnicity, household income, number of children with them in shelter, history of abuse, substance abuse			n=2282 families n=12 sites
Child welfare organizations: Do specialization and service integration impact placement decisions?	Smith, C., Fluke, J., Fallon, B., Mishna, F. and Pierce, B.D., 2018. Child welfare organizations: Do specialization and service integration impact placement decisions?. Child Abuse & Neglect, 76, pp.573-582.	Generic - service integration	Canada	Moderators	Secondary data analysis	Other relevant: 23.3% cases due to neglect Care type: Out-of-home (not specified)	Other relevant: 35.7% single caregiver; 16% at risk of drug or alcohol abuse	Organisation: Child welfare organisations Professional role: child protection staff		n=5265 children
	Stevens–Simon, C., Nelligan, D. and Kelly, L., 2001. Adolescents at risk for mistreating their children: part II: a home-and clinic-based prevention program. Child abuse & neglect, 25(6), pp.753-769.	Adolescent parent programme	USA	Effectiveness	RCT		Relationship: Mothers Ethnicity: 9% White, 28% Black, 20% Hispanic, and 3% other Age: 13-19 years Other relevant: 25 or higher on The Family Stress Checklist (mean ⫹ SD ⫽ 33 ⫹ 9; range:25 to 65)			Intervention n= 84 mother-infant dyads Control n= 87 mother-infant dyads
Family Preservation services: Problems of measurement and assessment of risk	Thleman, A.A. and Dail, P.W., 1992. Family preservation services: Problems of measurement and assessment of risk. Family Relations, pp.186-191.	Generic -Family Preservation Services	USA	Mediators	Pre-post test	Other relevant: info on gender, mental health history, age included in paper but difficult to extract due to grouping.	Relationship: mother Other relevant: info on gender, mental health history, age included in paper but difficult to extract due to grouping.			n=995 total Group 1 n=348 Group 2 n=460
Summary of Comparison between FFT-CW and usual care sample from administration for children's services	Turner, C.W., Robbins, M.S., Rowlands, S. and Weaver, L.R., 2017. Summary of comparison between FFT-CW® and Usual Care sample from Administration for Children's Services. Child Abuse & Neglect, 69, pp.85-95.	FFT-CW	USA	Effectiveness	Quasi-experimental	Age: 9.22 years (int) 8.75 years (comparison) Gender: 48% (int) 49% (comparison)	Relationship: mostly biological parents Age: 37.63 years (int) 36.75 years (comparison)		FFT-CW therapists n=62	Intervention n=1625 Comparison n=2250
Placement and Delinquency Outcomes Among System-Involved Youth Referred to Multisystemic Therapy: A Propensity Score Matching Analysis	Vidal, S., Steeger, C.M., Caron, C., Lasher, L. and Connell, C.M., 2017. Placement and delinquency outcomes among system-involved youth referred to multisystemic therapy: A propensity score matching analysis. Administration and Policy in Mental Health and Mental Health Services Research, 44(6), pp.853-866.	Multisystemic Therapy	USA	Effectiveness	Quasi-experimental	Age: 14.9 years Gender: 43% Ethnicity: 14% Black; 29% Hispanic; 49% White Other relevant: 36% history of maltreatment; 57% history of out-of-home placement; 26% previously been adjudicated; 27% had been placed in a juvenile training school				Intervention n=577 Comparison n=163
An evaluation of the Family Well-Being program at the Windsor-Essex Children's Aid Society	*Walker, J.L., 2008. An evaluation of the Family Well-Being program at the Windsor-Essex Children's Aid Society. Electronic Theses and Dissertations. 1015.	Family Wellbeing Program	Canada	Effectiveness	Quasi-experimental		Relationship: primary care giver Age: 18-61 years Gender: 94.2% Other relevant: 24% single	Professional role: child and youth workers; social workers Other relevant: 28.6% very little training in FPS, 50% moderate and 21.4% a lot		Intervention n=171 families Comparison n=342 families
Enhancing Investigative Decisions in Child Welfare: An Exploratory Use of Intensive Family Preservation Services	Walton, E., 1997. Enhancing investigative decisions in child welfare: An exploratory use of intensive family preservation services. Child Welfare, 76(3), p.447.	Intensive Family Preservation Services	USA	Effectiveness	Post-test	Age: 0-17/6.5 years (at time of referral) Gender: 50.7% Ethnicity: Caucasian (56%). Other relevant: reason for referral: neglect 49% For those old enough to attend school, 46% always attended. Care type: At home	Relationship: Caregiver (n=134), mothers 93.3% Age: 31/19-58 years Gender: 89.2% Ethnicity: Caucasian (64.2%) Other relevant: Married (45.5%), high school graduates (52.67)	Age: IFPS 35.1; Investigative workers 29.1 Gender: IFPS 42.9 Investigative workers 76.9 Organisation type: Lucas County Children's Services Professional role: IFPS caseworker (n=7) Investigative workers (n=26) Supervisors Other relevant: IFPS experience in child welfare = 8.9years Investigative workers experience in child welfare = 3.7years		n=304 children Intervention n=69 families Comparison n=65 families
Evaluation of Family Preservation and Reunification Programs: Final Report.	*Westat, Chapin Hall Center for Children, & James Bell Associates, 2002. Evaluation of family preservation and reunification programs. Human Services Policy	Generic - family preservation and reunification programs	USA	Effectiveness	RCT	Age: Kentucky: 5-10 years, New Jersey: 7-13 years, Tennessee: 4-11 years, Philadelphia: 4-11 years Care type: Home Other relevant: Information included on child problem areas	Relationship: Birth mother, biological father, grandmother, other relative Age: Kentucky: 32 years, New Jersey: 39 years, Tennessee: 33 years, Philadelphia: 33 years Gender: Kentucky: 93%, New Jersey: 88%, Tennessee: 93%, Philadelphia: 95% Other relevant: Information included on ethnicity, education, relationship status, household composition for all four states	Organisation type: Family preservation services provider Professional role: Case worker and investigating worker		Intervention n=174 (Kentucky), n=275 (New Jersey), n=98 (Tennessee), n=209 (Philadelphia) Comparison: n=175 (Kentucky), n=167 (New Jersey), n=49 (Tennessee), n=144 (Philadelphia)
Intervention type - Other
Is the Families First Home Visiting Program Effective in Reducing Child Maltreatment and Improving Child Development?	Chartier, M.J., Brownell, M.D., Isaac, M.R., Chateau, D., Nickel, N.C., Katz, A., Sarkar, J., Hu, M. and Taylor, C., 2017. Is the families first home visiting program effective in reducing child maltreatment and improving child development?. Child Maltreatment, 22(2), pp.121-131.	Families First Home Visiting	USA	Effectiveness	Longitudinal/Cohort	Age: 0-5 years Care type: At home, risk of care entry	Relationship: Mother Age: 21.09 year (int), 20.75 years (comparison) at first birth			Intervention n=4562 Comparison n=5184
Crisis nursery services and foster care prevention: An exploratory Study	Crampton, D. and Yoon, S., 2016. Crisis nursery services and foster care prevention: An exploratory study. Children and Youth Services Review, 61, pp.311-316.	Crisis nursery	USA	Effectiveness	Post test	Age: 31.05 months Gender: 46.58% Care type: respite care	Relationship: Mother Age: 26.06 years Gender: 100%			n=322 children
The Assessment of Imminent of Risk of Placement: Lessons from a Families First Program in the Netherlands	Veerman, J.W., de Kemp, R.A., Ten Brink, L.T., Slot, N.W. and Scholte, E.M., 2003. The implementation of families first in the Netherlands: a one year follow-up. Child psychiatry and human development, 33(3), pp.227-244.	Families First	The Netherlands	Moderators	Pre-Post test	Age: 12/4.4-18.5 years Gender: 45% Care Type: At home, at risk of care entry				n=107
Alternative Responses to Child Protective Services: Emerging Issues and Concerns	English, D.J., Wingard, T., Marshall, D., Orme, M. and Orme, A., 2000. Alternative responses to child protective services: Emerging issues and concerns. Child Abuse & Neglect, 24(3), pp.375-388.	Generic - alternative responses	USA	Moderators	Pre-post test	Age: 0-17 years (breakdown of age brackets included) Gender: 46% Care type: At home Other relevant: Information included on ethnicity, CPS history, maltreatment allegations	Other relevant: Information included on ethnicity, marital status, income level	Organisation type: A private, non-profit social service agency Professional role: Social work professionals and Public health nurses Other relevant: Trained in the use of the Washington Risk Model. Qualified at Masters level	Description: Community resources	n=1263 refered to a service
Intensive Family Preservation Services: Demonstrating Placement Prevention Using Event History Analysis	Kirk, R.S. and Griffith, D.P., 2004. Intensive family preservation services: Demonstrating placement prevention using event history analysis. Social Work Research, 28(1), pp.5-16.	Intensive Family Preservation Services	USA	Effectiveness	Quasi-experimental	Gender: 51% (int), 50% female (comparison) Care type: At home Other relevant: Information included on ethnicity, history of maltreatment, prior placements, substantiated reports	Other relevant: All families were referred by a county DSS on the basis of a substantiated, high-risk maltreatment report	Organisation type: IFPS Service Providers		Intervention n=542 families Comparison group n=25,722 families
	Klein, S., Fries, L. and Emmons, M.M., 2017. Early care and education arrangements and young children's risk of foster placement: Findings from a National Child Welfare Sample. Children and Youth Services Review, 83, pp.168-178.	Child care	USA	Effectiveness	Longitudinal/cohort	Ethnicity: Removed group - (37%) nonHispanic black children; at home group - (31%) Age: Removed group - 0.72 months; at home group - 1.16 months				n = 3504 children (n = 1995 living with permenant care giver) (n = 1509 not livng with permenant care giver)
Safe Families for Children: Evaluation Report.	*Little, M., Warner, G. and Baker, V., 2017. Safe families for children. Evaluation report. Children’s Social Care Innovation Programme Evaluation Report 56. Department for Education	Safer Families for Children	UK	Effectiveness	Mixed methods/RCT	Other relevant: Children assessed as needing "early help"/family support including short periods of respite away from the primary carer (Category 1) or those on the edge of care (Category 2).	Relationship: Parents. Other relevant: Families needing "early help" (Category 1) or edge of care support (Category 2).	Organisation type: Local Authority	Volunteers. Three types of volunteers in the programme: host families who will take children into their homes to stay for a short period, family friends who offer support, and resource friends who will offer goods or support that the families need. Other relevant: Recruited from the Christian church.	n=558 children n=20 local authorities
	Masson, J., Dickens, J., Bader, K., Garside, L. and Young, J., 2017. Achieving positive change for children? Reducing the length of child protection proceedings: lessons from England and Wales. Adoption & Fostering, 41(4), pp.401-413.	Generic - court proceedings policy	UK	Implementation	Quasi-experimental					Sample 1 n=170 cases (290 children) Sample 2 n=203 cases (326 children).
Reflective decision making and foster care placements	Russell, J. and Summers, A., 2013. Reflective decision-making and foster care placements. Psychology, Public Policy, and Law, 19(2), p.127.	Generic - reflective decision making	USA	Process	RCT/quasi experimental	Age: 6.4 years Gender: 57% Ethnicity: 40% Caucasian; 25% African American; 26% Hispanic	Relationship: Parents	Professional role: Judges Organisation: Family court		n=555 cases (note matched group random assignment) n=31 judges n=3 sites
Utilization-focused evaluation of a family preservation program	Smith, M.K., 1995. Utilization-focused evaluation of a family preservation program. Families in Society, 76(1), pp.11-19.	Family preservation program	USA	Pilot/feasibility	Post test	Age: 3/0-14 years	Age: 26.3 years Other relevant: Average number of children per family 2.3. Info included on ethinicity, household income and monetary, marital status	Professional role: Social worker Other relevant: average of 6.8 years experience in family intervention		n=26 families
Child protection policy reform in Quebec: Its impact on placement and stability in substitute care	Turcotte, D. and Hélie, S., 2012. Child protection policy reform in Quebec: Its impact on placement and stability in substitute care. Child Welfare, 91(6), p.125.	Generic - Child protection policy reform	Canada	Effectiveness/moderators	Quasi-experimental	Age: pre-9.3/post 8.6 years Gender: 48% Care type: multiple (out of home, residential)				n=18614
The effect of lowering welfare payment ceilings on children's risk of out-of-home placement	Wildeman, C. and Fallesen, P., 2017. The effect of lowering welfare payment ceilings on children's risk of out-of-home placement. Children and Youth Services Review, 72, pp.82-90.	Generic - welfare payment	Denmark	Cost effectiveness	Longitudinal/cohort	Age: 0-17 years	Relationship: Mother Age 36.70 years (Unemployment uninsured), 37.7 years (Unemployment insured) Other relevant: info included on mother's educational history, number of children, and single parent status			Eligible for unemployment insurance n=134,144 Not eligible for uneployment insurance n=70,818
Answering the big questions about differential response in Colorado: Safety and cost outcomes from a randomized control trial	Winokur, M., Ellis, R., Drury, I. and Rogers, J., 2015. Answering the big questions about differential response in Colorado: Safety and cost outcomes from a randomized controlled trial. Child Abuse & Neglect, 39, pp.98-108.	Generic - differential response	USA	Effectiveness	RCT					Intervention n=3194 Comparison n=4996
The Role of Organizational Variables in Predicting Service Effectiveness: An Analysis of a Multilevel Model	Yoo, J. and Brooks, D., 2005. The role of organizational variables in predicting service effectiveness: An analysis of a multilevel model. Research on Social Work Practice, 15(4), pp.267-277.	Generic - Organizational Variables	USA	Effectiveness	Mixed qualitative and quantitative			Organisation type: Various child welfare services; 13 networks		n=47972
	* indicates not academically reviewed literature

## Sheet: Reunification and care reentry
Outcome: Reunification / reducing care re-entry
Authors	Year of publication	Name of intervention	Country	Study Aims	Study design	Study population - Child or Young person Age (range/mean), Gender (% female), Care type, Other relevant characteristic	Study population - Family Relationship to child, Age (range/mean), Gender (% female), other relevant characteristic	Study population - Professional Age (range/mean), Gender (% female, Organsiation type, Professional role, other relevant characteristic	Study population - Other (e.g. community members) Describe, Age (range/mean), Gender (% female), other relevant characteristics	Sample size (intervention; control/comparision)
Intervention type - Family or child skills building
Berry, M., McCauley, K. and Lansing, T., 2007. Permanency through group work: A pilot intensive reunification program. Child and Adolescent Social Work Journal, 24(5), pp.477-493.	2007	Generic - intensive reunification program	USA	Effectiveness	Mixed methods	Care type: Multiple				Intervention n=12 Comparison n=6
Ciliberti, P., 1998. An innovative family preservation program in an African American community: Longitudinal analysis. Journal of Family Strengths, 3(2), p.6.	1998	Family Preservation Program	USA	Mediators	Pre-post test	Age: 2.57 years (int) 3.47 years (comparison)				Intervention n=46 Comparison n=107
Carlo, P., 1993. Parent education vs. parent involvement: Which type of efforts work best to reunify families?. Journal of Social Service Research, 17(1-2), pp.135-150.	1993	Generic - parent education/involvement	USA	Mediators	Unclear	Age: 4- 13 years Gender: 33.3% Other relevant: emotional and behavioural difficulties Care type: Separated from family by court order	Other relevant: 38.7% single parent			n=37 children n=51 parents
DeGarmo, D.S., Reid, J.B., Fetrow, B.A., Fisher, P.A. and Antoine, K.D., 2013. Preventing child behavior problems and substance use: The pathways home foster care reunification intervention. Journal of Child & Adolescent Substance Abuse, 22(5), pp.388-406.	2013	The Pathways Home Foster Care Reunification Intervention	USA	Mechanisms/Moderators	RCT	Age: 8.28/5.36 -11.74 years Gender: 49.51% Care type: Foster care	Relationship: Parents Age: Mothers' age 31.86/22.81-49.12 years. Fathers' age 36.62/20.10-49.32 years			n=101 children
Franks, S.B., Mata, F.C., Wofford, E., Briggs, A.M., LeBlanc, L.A., Carr, J.E. and Lazarte, A.A., 2013. The effects of behavioral parent training on placement outcomes of biological families in a state child welfare system. Research on Social Work Practice, 23(4), pp.377-382.	2013	Generic- Behavioral Parent Training	Alabama, USA	Effectiveness	Quasi-experiemental		Relationship: Biological parent (mother or father) Age: 33.3/17-58 years (int); 33.8 years/ 17-69 (comparison)			Intervention n=171 Comparison n=171
Osterling, K.L. and Han, M., 2011. Reunification outcomes among Mexican immigrant families in the child welfare system. Children and Youth Services Review, 33(9), pp.1658-1666.	2011	Generic - reunification intervention	USA	Effectiveness, mediators & moderators	Mixed Methods	Age: 0-16 years Gender: 56.3% Care type: Kinship, foster, group care	Relationship: Mother Age: 36.86 years Gender: 100% Other relevant: Info included on Marital status, Highest level of education, Language most often spoken at home, Current employment	Age: 40.38 years Gender: 50% Organisation type: Child Welfare Services Professional role: Child welfare worker		n=32 children, n=7 parents n=8 child welfare workers
Huefner, J.C., James, S., Ringle, J., Thompson, R.W. and Daly, D.L., 2010. Patterns of movement for youth within an integrated continuum of residential services. Children and Youth Services Review, 32(6), pp.857-864.	2010	Generic - service integration	USA	Mediators	Longitudinal/ cohort	Age: 14.6 years Gender: 41.8% Other relevant: DSM IV diagnosis 81.5% Care type: Residential				Total sample n=701 Intervention group 1 n=283 Intervention group 2 n=145 Intervention group 3 n=273
Johnson-Motoyama, M., Brook, J., Yan, Y. and McDonald, T.P., 2013. Cost analysis of the strengthening families program in reducing time to family reunification among substance-affected families. Children and Youth Services Review, 35(2), pp.244-252.	2012	Strengthening families program	USA	Cost effectiveness		Age: 8/2-15 years Gender: 50.8% Ethnicity: 70.2% non-Hispanic white, 17.2% African American, 8.4%Hispanic, 4.2% other Other relevant: 22.2%had some type of emotional disturbance, 5% had a medical condition that required specialized care.				n=262 children
Lenz-Rashid, S., 2017. Supportive housing program for homeless families: Foster care outcomes and best practices. Children and Youth Services Review, 79, pp.558-563.	2017	Generic -Supportive housing program	America. Sacramento, California	Effectiveness & cost effectiveness	Longitudinal/cohort	Age: 9/9 months-18 years Other relevant: 71% had a history of foster or group care Care type: Supportive housing program serving homeless families				n=293 children n=150 families
Intervention type - Family plus practice meeting
Berzin, S.C., Cohen, E., Thomas, K. and Dawson, W.C., 2008. Does Family Group Decision Making Affect Child Welfare Outcomes? Findings from a Randomized Control Study. Child Welfare, 87(4).	2008	Family Group Decision Making	USA	Effectiveness	Quasi-experimental	Age: 5.15 years Gender: 45.35% Ethnicity: White 34.65%, African American 15.65%, Hispanic 46.35%, other 6.7% Care type: Home (100% Fresno), foster care (22%), kinship (74%)				n=110 children
Chambers, R.M., Brocato, J., Fatemi, M. and Rodriguez, A.Y., 2016. An innovative child welfare pilot initiative: Results and outcomes. Children and Youth Services Review, 70, pp.143-151.	2016	Family First	USA	Mechanisms/Moderators	Quasi-experiemental	Gender: 59% (int), 54% (comparison group) Care type: in care Other relevant: Information included on ethnicity, age at removal, reason for removal, household composition and primary language	Relationship: Biological mothers Age: Average age was 29–30 years old. Gender: Other relevant: Information included on ethnicity, household composition, primary language, economic needs and clinincal needs	Organisation type: Department of Children and Family Services Professional role: Case Workers Other relevant: Caseworkers at the time of the intervention had an average of 13 years of Department of Children and Family Services work experience. Staff included one supervisor, three English-speaking caseworkers, and three Spanish-speaking caseworkers with an average of 12.7 years experience working …	Description: Community Service providers and not-for-profit	Intervention n=48 families Comparison n=48 families
Pennell, J., Edwards, M. and Burford, G., 2010. Expedited family group engagement and child permanency. Children and Youth Services Review, 32(7), pp.1012-1019.	2010	Family group engagement	USA	Effectiveness	Quasi-experimental	Age: 42% 6 or younger, 27.1% 6-12 30.9% 12-18 Gender: 48% Care type: kinship, foster care, group homes, and institutions.				n=789 children
Sheets, J., Wittenstrom, K., Fong, R., James, J., Tecci, M., Baumann, D.J. and Rodriguez, C., 2009. Evidence-based practice in family group decision-making for Anglo, African American and Hispanic families. Children and Youth Services Review, 31(11), pp.1187-1191.	2009	Family Group Decision Making	USA	Acceptability/Moderators	Mixed methods	Age: 8 years Care type: Foster care or relative care Other relevant: Information included on ethnicity, medical abuse allegations and physical abuse allegations for intervention and control groups	Relationship: Parents, relative caregivers and foster carers	Organisation type: Texas Department of Family and Protective Services		Intervention n=468 Comparison n=3,598
Wang, E.W., Lambert, M.C., Johnson, L.E., Boudreau, B., Breidenbach, R. and Baumann, D., 2012. Expediting permanent placement from foster care systems: The role of family group decision-making. Children and Youth Services Review, 34(4), pp.845-850.	2012	Family Group Decision Making	Texas, USA	Mechanisms	Cohort/ Longitudinal	Age: 5.3 years Gender: 49.8%				n=80690
Intervention type - Practice
*Administration for Children, Youth, & Families (DHHS),. 1991. Family Reunification Project. U.S Department of Education	1991	Family Reunification Project	USA	Effectiveness	Quasi-experimental	Gender: 53% Ethnicity: 82% white Other relevant: 29% placed due to neglect Care type: Foster care	Other relevant: 49% single parent			Intervention n=57 children Comparison n=47 children
*Cleaver, H., 2000. Fostering family contact. London: The Stationery Office.	2000	Generic - family contact	UK	Mediators	Qualitative	Age: 7.8/5-12 years Gender: 52% Other relevant: child looked after for more than 3 months Care type: Foster care		Relationship: Mother, father, other		n=33 children
Dakof, G.A., Cohen, J.J.B. and Duarte, E., 2009. Increasing family reunification for substance‐abusing mothers and their children: Comparing two drug court interventions in Miami. Juvenile and Family Court Journal, 60(4), pp.11-23.	2009	Generic - drug courts	USA	Effectiveness	Qualitative		Relationship: mothers Gender: 100% Other relevant: all held masters degrees/had ~6 yrs experience	Professional role: caseworkers Gender: 100% Other relevant:		n=80 families
Darnell, A.J. and Schuler, M.S., 2015. Quasi-experimental study of Functional Family Therapy effectiveness for juvenile justice aftercare in a racially and ethnically diverse community sample. Children and Youth Services Review, 50, pp.75-82.	2015	Functional Family Therapy	USA	Effectiveness	Quasi-experimental	Age: 11 - 18 years Gender: 23.57% (int); 21.3% (comparison) Other relevant: 35% had contact with law enforcement				Intervention n=1279 Comparison n=7434
Forrester, D., Copello, A., Waissbein, C. and Pokhrel, S., 2008. Evaluation of an intensive family preservation service for families affected by parental substance misuse. Child Abuse Review: Journal of the British Association for the Study and Prevention of Child Abuse and Neglect, 17(6), pp.410-426.	2008	Intensive family preservation service	Wales	Effectiveness	Mixed methods	Age: 7.3 years (int) 6.1 years (comparison) Other relevant: 13%had a care order (int); 9% had a care order (comparison) Care type: At home	Relationship: Biological parent (mother or father) Other relevant:39% mother only (int) 21% mother only (comparison). Substance use 61% alcohol; 17% amphetamine; 23% heroin; 10% other drug (int); 51% alcohol; 10% amphetamine; 34% heroin; 7% other drug (Comaprison)			Intervention n=279 children Comparison n=89 children
*Gill, C. 2016. Taking Care Evaluation: The Return Home And Short-Term Outcomes for Looked after Children. NSPCC Impact and Evidence Series	2016	Taking Care	UK.	Effectiveness		Age: 8.1/utero - 18 years Gender: 50% (received a service) Care type: Foster and residential	Relationship: Parent/Carer Gender: 71%			n=47 case files
Johnson, K. and Wagner, D., 2005. Evaluation of Michigan's foster care case management system. Research on Social Work Practice, 15(5), pp.372-380.	2005	Michigan's foster care case management system	USA	Effectiveness	Quasi-experimental	Age: ≤1yr 23.7%; 2-4yrs 17.5%; 5-9yrs 27.7%; 10-14yrs 22.1%; ≥15yrs 8.3%; missing 0.7%; (int). : ≤1yr 24%; 2-4yrs 18.9%; 5-9yrs 26.9%; 10-14yrs 21%; ≥15yrs 7%; missing 2.2% (comparison)				Intervention n=841 children Comparison n=871 children
*Sharrock, P., 2013. Efforts to Engage Parents and Case Outcomes in the Child Welfare System. Graduate Theses and Dissertations. https://scholarcommons.usf.edu/etd/4579	2013	Generic - engaging parents	USA	Mechanisms/Moderators	Longitudunal	Age: 6.93 years Gender: 48.5% Care type: Out of home care Other relevant: Information included on ethnicity	Relationship: Parents	Organisation type: Children's Services Professional role: Case worker		n=1329
Wells, M., Vanyukevych, A. and Levesque, S., 2015. Engaging parents: Assessing child welfare agency onsite review instrument outcomes. Families in Society, 96(3), pp.211-218.	2015	Generic - parent engagement	USA	Mechanisms/Moderators	Mixed methods					n=206 cases
Yampolskaya, S., Armstrong, M.I., Strozier, A. and Swanke, J., 2017. Can the actions of child welfare case managers predict case outcomes?. Child Abuse & Neglect, 64, pp.61-70.	2016	Generic - case management	USA	Effectiveness / Mechanisms	Longitudinal / cohort	Age: 7/0-17 years Gender: 49% Ethnicity: 51% Caucasian, 38% African-American, 10% Hispanic 1% other Other relevant: 42% had parents with substance abuse problems, 16% domestic violence histories.				n=1774 children
Intervention type - Service integration_coordination
*Action for Children., 2013. Evaluation of Action for Childrens Intensive Family Support Services. Action for Children	2013	Intensive Family Support Services	UK	Effectiveness	mixed methods					n= 22 staff n=4 partner agency reps n=8 service users
Ashford, J.B., 2004. Treating substance‐abusing parents: A study of the Pima County family drug court approach. Juvenile and Family Court Journal, 55(4), pp.27-37.	2004	Generic - substance misuse services	USA	Effectiveness	Quasi-experimental		Relationship: Parents Gender: 82% (int) 52% (refusal) 73% (comparison)			Intervention n=33 Comparison n=87 (42 refusal; 45 treatment as usual)
Brook, J. and McDonald, T.P., 2007. Evaluating the effects of comprehensive substance abuse intervention on successful reunification. Research on Social Work Practice, 17(6), pp.664-673.	2007	Generic - Substance abuse intervention	USA	Effectiveness	Quasi-experimental	Age: <12 years Gender: 48% (int), 53% (comparison) Other relevant: child abuse or neglect referral that included reasons associated with AOD abuse Care type: Foster care				Intervention n=60 children Comparison n=79 children
Burrus, S.W., Mackin, J.R. and Finigan, M.W., 2011. Show me the money: Child welfare cost savings of a family drug court. Juvenile and Family Court Journal, 62(3), pp.1-14.	2011	Family Drug Court	USA	Effectiveness/Cost effectiveness	Quasi-experimental		Gender: 98% (int) 100% (comparison)			Intervention n=200 families Comparison n=200 families
Huang, H. and Ryan, J.P., 2011. Trying to come home: Substance exposed infants, mothers, and family reunification. Children and Youth Services Review, 33(2), pp.322-329.	2010	Generic- substance abuse reunification program	America. Illinois	Mediators			Relationship: Parent Age: 34.32 Gender: 100% Other relevant: Info on ethinicity, education, marital status, health problems, mental health problems, drug abuse etc.			n=160 mothers
Lewandowski, C.A. and Pierce, L., 2004. Does family-centered out-of-home care work? Comparison of a family-centered approach and traditional care. Social Work Research, 28(3), pp.143-151.	2004	Family Centered out-of-home care	USA	Pilot	Quasi-experimental	Age: 9.9 years (int); 7.5 years (comparison) Gender: 52% (int) Ethnicity: 90% White Care Type: Foster care				Intervention n=294 Comparison n=178
Twomey, J.E., Caldwell, D., Soave, R., Fontaine, L.A. and Lester, B.M., 2010. Vulnerable infants program of Rhode Island: promoting permanency for substance-exposed infants. Child Welfare, 89(3).	2010	Vulnerable infants program	Rhode Island, USA	Effectiveness	Quasi-experimental	Age: Infants Gender: 45% Care type: Beyond medical need hospital stay	Relationship: Mothers (n=195) Age: 28.4/17-43 years Other relevant: Achieved high school diploma 61% Criminal conviction 28% On probation/parole 23% Experienced physical/sexual abuse 80% Substance abuse at time of enrollment 49%			n=203 children n=95 mothers Subgroup comparator Intervention n=79 mothers Comparison n=58 mothers
Walton, E., 2001. Combining abuse and neglect investigations with intensive family preservation services: An innovative approach to protecting children. Research on Social Work Practice, 11(6), pp.627-644.	2001	Intensive family preservation services	USA	Mechanism/moderator	post test only	Age: 8 years Gender: 45.4%	Relationship: mother/female caregiver Age: 35 Gender: 80%	Age: 30 Gender: 66% Organisation type: Child Protective Services Professional Role: Case workers		n=307 children
Intervention type - Structure
Bruns, E.J., Pullmann, M.D., Weathers, E.S., Wirschem, M.L. and Murphy, J.K., 2012. Effects of a multidisciplinary family treatment drug court on child and family outcomes: Results of a quasi-experimental study. Child Maltreatment, 17(3), pp.218-230.	2012	Family treatment drug court	USA	Effectiveness	Quasi-experimental	Age: FTD group: 2.9 years (int); 3.3 years (comparison) Gender: 57% (int); 49% (comparison) Other relevant: Information included on ethnicity Care type: Out-of-home (not specified)	Relationship: Parents Age: 18+ Other relevant: Information included on ethnicity	Organisation type: Family treatment drug courts Professional role: Judge, parents attorney, childrens attorney, assistant attorney general, child welfare social workers, court appointed special advocates		Intervention: n=76 parents, n=65 children Comparison n=76 parents, n=76 children
*Children Now., 2011. Case Study 1 - Care Proceedings London - Court scheme helps children avoid care. Haymarket Publishing Services Ltd; London	2011	Generic - family courts	England	Effectiveness			Relationship: Parents Other relevant: Parents with substance misuse problems who are involved in a court care proceedings.			Unclear
Courtney, M.E. and Hook, J.L., 2012. Evaluation of the impact of enhanced parental legal representation on the timing of permanency outcomes for children in foster care. Children and Youth Services Review, 34(7), pp.1337-1343.		Generic - legal representation	USA	Effectiveness	Quasi-experimental	Age: 49.8%				n=12,104 children
Gifford, E.J., Eldred, L.M., Vernerey, A. and Sloan, F.A., 2014. How does family drug treatment court participation affect child welfare outcomes?. Child Abuse & Neglect, 38(10), pp.1659-1670.	2014	Family drug treatment court	USA	Effectiveness		Gender: 47.4% (enrolled)				n=566 children
Green, B.L., Furrer, C., Worcel, S., Burrus, S. and Finigan, M.W., 2007. How effective are family treatment drug courts? Outcomes from a four-site national study. Child Maltreatment, 12(1), pp.43-59.		Family Treatment Drug Courts	USA	Effectiveness	Quasi-experimental		Age: 30 years, 18-51/ 30 years, 15-51 Gender: 89%/ 88% Ethnicity: 55%/57% European American; 18%/14% African American; 20%/27% Hispanic; 7%/3% Other			n=451 cases (n=251 int; n=200 comparison)
Haight, W., Marshall, J. and Woolman, J., 2015. The Child Protection Clinic: A mixed method evaluation of parent legal representation. Children and Youth Services Review, 56, pp.7-17.	2015	Child Protection Clinic	USA	Effectiveness & mediators	Mixed methods	Age: 0-17 years Gender: 50%	Relationship: Mother Gender: 100% Ethnicity: 44% White, 33% black, 23% Hispanic. Other relevant: All parents were qualified to have a court appointed attorney based on low-incomes	Organisation type: Law clinic Professional role: court professionals, law school faculty, student attorneys Other relevant: ethinic data provided. Other information for each role provided.	Parent mentors (n=2). Gender: 100% Ethnicity: African American Other relevant: Previous personal involvement with child protection. Mentors had served as parent advocates.	n=39 adults (n=12 court professionals n= 5 law school faculty n=2 parent mentors n=11 students n=9 parent clients) n=38 children
Harwin, J., Alrouh, B., Ryan, M. and Tunnard, J., 2013. Strengthening prospects for safe and lasting family reunification: can a Family Drug and Alcohol Court make a contribution?. Journal of Social Welfare and Family Law, 35(4), pp.459-474.	2013	Family Drug and Alcohol Court	England & Wales	Effectiveness	Quasi-experimental		Relationship: Parent Other relevant: Figures included for substance abuse and past history of involvement with children’s services			Intervention n=41 mothers Comparison n=19 mothers
McCombs-Thornton, K.L. and Foster, E.M., 2012. The effect of the ZERO TO THREE Court Teams initiative on types of exits from the foster care system—A competing risks analysis. Children and Youth Services Review, 34(1), pp.169-178.	2012	Generic - court	USA	Effectiveness	Quasi-experimental	Age: 0-3 years Care type: Foster care				Intervention n=298 Comparison n=511
Sloan, F.A., Gifford, E.J., Eldred, L.M., Acquah, K.F. and Blevins, C.E., 2013. Do specialty courts achieve better outcomes for children in foster care than general courts?. Evaluation Review, 37(1), pp.3-34.	2013	Multiple - Speciality courts	USA	Effectiveness	Quasi-experiemental	Gender: 50.2% Ethnicity: Black 38.0%, Asian 0.4%, Hispanic 8.3% Other 4.9% Other relevant: includes details data on disability				n=61,540 children
Worcel, S.D., Furrer, C.J., Green, B.L., Burrus, S.W. and Finigan, M.W., 2008. Effects of family treatment drug courts on substance abuse and child welfare outcomes. Child Abuse Review: Journal of the British Association for the Study and Prevention of Child Abuse and Neglect, 17(6), pp.427-443.	2008	Family Treatment Drug Courts	USA	Effectiveness/Moderators	Quasi-experimental		Relationship: Mother Gender: 100% History of substance misuse			n=301 families
Intervention type - Therapeutic approach
Lee, B.R. and Thompson, R., 2008. Comparing outcomes for youth in treatment foster care and family-style group care. Children and Youth Services Review, 30(7), pp.746-757.	2008	Generic- treatment foster care vs family-style group care	USA	Effectiveness	Longitudinal/ cohort	Age:12.9/ 8+ years (int); 14.9/8+ years (comparison) Gender: 62% (int), 38% (comparison) Ethnicity: 51% (Int) 60% (Comparison) white Other relevant:Legal delinquent status. Info also included on abuse history, number of prior placements, and some information on biological parent Care type: Treatment foster care (n=112) Group care (n=716)	Relationship: Foster parents Other relevant: Treatment foster parents completed training on model implementation. Supervision was provided to foster parents to promote model fidelity.	Organisation type: Not-for-profit Professional role: Group Care staff, clinical specialist Other relevant: All youth care providers completed training on model implementation. Supervision was provided to direct care staff to promote model fidelity. Clinical specialists were Masters-level professionals that had frequent contact with the youth, family, and substitute caregivers throughout placement.		Intervention n=112 Comparison n=716
Pine, B.A., Spath, R., Werrbach, G.B., Jenson, C.E. and Kerman, B., 2009. A better path to permanency for children in out-of-home care. Children and Youth Services Review, 31(10), pp.1135-1143.	2009	Generic - family reunification programme	USA			Gender: 47.6% (int), 53.4% (comp)				Intervention n=135 families, n=254 children Comparison n=127 families, 221 children
Osofsky, J.D., Kronenberg, M., Hammer, J.H., Lederman, J.C., Katz, L., Adams, S., Graham, M. and Hogan, A., 2007. The development and evaluation of the intervention model for the Florida Infant Mental Health Pilot Program. Infant Mental Health Journal: Official Publication of The World Association for Infant Mental Health, 28(3), pp.259-280.	2007	Florida Infant Mental Health Pilot Program	USA	Pilot/feasibility	Pre-Post test	Age: 19.39 months/1-52 months Gender: 43% Other relevant: maltreated or at risk of abuse/neglect Care type: At home and in foster care		Relationship: Predominanltly mother Age: 24.33/14-42 years		n=57 parents n=57 infants
Cancian, M., Cook, S.T., Seki, M. and Wimer, L., 2017. Making parents pay: The unintended consequences of charging parents for foster care. Children and Youth Services Review, 72, pp.100-110.	2017	Generic - financial	USA	Mechanisms	Post-test	Care type: Home and in care	Relationship: Mothers Gender: 100% Other relevant: Mothers did not live with the childrens identified father. Information also included on ethnicity and income	Organisation type: Child Protective Services Professional role: CPS Case Workers		n=2,804 mothers; n=10,476 children
Pergamit, M., Cunningham, M. and Hanson, D., 2017. The impact of family unification housing vouchers on child welfare outcomes. American Journal of Community Psychology, 60(1-2), pp.103-113.	2017	Family Unification Programme	USA	Effectiveness	Quasi-experimental	Age: 6.82 years Gender: 50.5% Ethnicity: Majority ethnic minority Care type: some at home, some in care	Gender: 79% (Portland), 88% (San Diego) Age: 32 years (Portland), 31 years (San Diego).	Organisation type: Child Welfare		Portland n=326 children San Diego n=502 children
Wells, K. and Guo, S., 2003. Mothers’ welfare and work income and reunification with children in foster care. Children and Youth Services Review, 25(3), pp.203-224.	2003	Generic - welfare reform	USA	Effectiveness	Longitudinal	Age:0-16 years: 27% less than 1, 23.3% 1-3, 19% 4-7, 16.4% 8-11, 13.8% 12-16 Gender: 49.5% female Care type:Foster home 34.4%, Kinship 54.8%, group home or hospital 10.8%	Relationship: Mother Gender:100% female			n= 378 children; n=277 families
Wells, K. and Guo, S., 2006. Welfare reform and child welfare outcomes: A multiple-cohort study. Children and Youth Services Review, 28(8), pp.941-960.	2006	Generic - welfare reform	Ohio, USA	Moderators	Longitudinal/ Ccohort	Age: 0-16 years Gender: Pre-reform: 49.5% female, post-reform 1: 51.6% female, post-reform 2: 48.4% female Care type: With kin, unrelated parents (foster home), group home or hospital Other relevant: Information included on ethnicity, child health status, reason for placement, type of placement, reason for leaving foster care	Relationship: Mothers Gender:100% Other relevant: Information included on employment, income, history of substance abuse, family violence, poor mental health and economic difficulty			n=1560 in total. Pre-reform n=378, Post-reform 1 n=525, Post-reform 2 n=657
Ryan, J.P., Perron, B.E., Moore, A., Victor, B.G. and Park, K., 2017. Timing matters: A randomized control trial of recovery coaches in foster care. Journal of Substance Abuse Treatment, 77, pp.178-184.	2017	Generic - recovery coaches	USA	Effectiveness	RCT	Gender: 48% (int), 59% (comp) Ethnicity: 71% (int) 72% (comp) African American, 14% White, 15% Hispanic				Intervention n=2362 children Comparison n=1078 children
Ryan, J.P., Victor, B.G., Moore, A., Mowbray, O. and Perron, B.E., 2016. Recovery coaches and the stability of reunification for substance abusing families in child welfare. Children and Youth Services Review, 70, pp.357-363.	2016	Generic - recovery coaches	USA	Effectiveness	Quasi-experimental	Other relevant: Temporary state custody	Relationship: Mothers Gender: 100% Other relevant: Information provided on ethnicity, employment, education, substance use, marital status	Professional role: Professional recovery coaches, child welfare caseworkers, substance abuse treatment staff Other relevant: The recovery coaches are not employees of child welfare or substance abuse treatment agencies, they are employed by a non-affiliated social service agency. They are intensive and specialised case managers and are required to participate in child welfare and substance abuse …		Intervention n=112 families Control n=511 families
Multi-componenet
Akin, B.A., Brook, J., Lloyd, M.H. and McDonald, T.P., 2017. Effect of a parenting intervention on foster care reentry after reunification among substance-affected families: A quasi-experimental study. Child Maltreatment, 22(3), pp.194-204.	2017	Generic - parenting intervention	USA	Effectiveness	quasi-experimental/ longitudinal design	Age: 3- 15 years Gender: 49.9% Ethnicity: 87.2% white Care type: reunified from foster care	Other relevant: substance abuser (72.2%); 56.0% single parent			Intervention n=219 children Comparison n=274 children
Barth, R.P. and Price, A., 1999. Shared family care: Providing services to parents and children placed together in out-of-home care. Child Welfare, 78(1), p.88.	1999	Shared Family Care	USA	Effectiveness	Unclear	Multiple studies	Multiple studies			Multiple studies
Boles, S.M., Young, N.K., Moore, T. and DiPirro-Beard, S., 2007. The Sacramento dependency drug court: Development and outcomes. Child Maltreatment, 12(2), pp.161-171.	2007	Drug Dependency Court	USA	Effectiveness	Post test	Age: 6.2 years (int) 7.9 (comparison) Gender: 51.6% (int) 54.9% (comparison)	Relationship: Parent Age: 32.1 (int) 33.4 (comparison) Other relevant: drug dependancy			Intervention: n=861 Comparison: n=173
*Butler, S., Anokhina, A., Kaminska, K., Watmuff, C. and Fonagy, P. 2017 Multisystemic Therapy: Family Integrated Transitions (MST-FIT) - A feasibility study Research report. Children’s Social Care Innovation Programme Evaluation Report 47. Department for Education	2017	Multi-Systemic Therapy	UK	Feasibility	Pre-Post test (qualitative)	Age: Location 1 14 years (int), 15 years (comparison) Location 2 15 years (int), 16 years (comparison) Gender: Location 1 80% (int), 66% (comparison) Locaton 2 46% (int), 0% (comparison) Ethnicity: Location 1 80% (int), 100% (comparison) White British, Location 2 71% White British (int), 100% White Brisish (comparison)	Relationship: Carers	Organisation type: Residential children's homes Professional roles: MST Therapists, supervisiors, residential home managers, residential staff, social workers, commisioners.		n=2 study locations, 3 sites. Location 1 n=5 children (intervention), n=3 children (comparison) Location 2 n=14 children (intervention) n=1 child (comparison) Intervention n=14 carers MST Therapists (n=6); MST Supervisors and Residential Home Managers (n=15); residential staff (n=15); social workers (n=4), and commissioners (n=2). Comparison n=3 carers, n=13 residential staff
Cohen, P., Remez, A., Edelman, R.C., Golub, A., Pacifici, A., Santillan, Y. and Wolfe, L., 2016. Promoting attachment and mentalization for parents and young children in the foster care system: Implementing a new training and treatment approach in an agency. Journal of Infant, Child, and Adolescent Psychotherapy, 15(2), pp.124-134.	2016	Building Blocks Reflective Supervision and Parenting program	USA	Implementation	Qualitative			Professional role: Therapist		n=5 case studies
Chinitz, S., Guzman, H., Amstutz, E., Kohchi, J. and Alkon, M., 2017. Improving outcomes for babies and toddlers in child welfare: A model for infant mental health intervention and collaboration. Child Abuse & Neglect, 70, pp.190-198.	2017	Child-Parent Psychotherapy	USA	Effectiveness	Pre-Post test	Age: 0-2 Gender: 47% Ethnicity: 55% African-American/Afro-Caribbean, 32% Hispanic/Latino, 11% Bi-racial, 2% Caucasian	Relationship: Primary caregiver Age: 26/16–51 years Gender: 89% Ethnicity: 41% African-American/Afro-Caribbean, 33% Hispanic/Latino, 22% Bi-racial, 2% Caucasian, 2% Other			n=52 parents, n=51 children
Chuang, E., Moore, K., Barrett, B. and Young, M.S., 2012. Effect of an integrated family dependency treatment court on child welfare reunification, time to permanency and re-entry rates. Children and Youth Services Review, 34(9), pp.1896-1902.	2012	Integrated family dependency treatment court	USA	Effectiveness	Quasi-experimental		Relationship: Caregiver Age: 29.6 years (intervention and comparison) Gender: 78% (intervention and comparison) Other relevant: info included on ethnicity and criminal history			Intervention n=91 familes Comparison = 91 families
Fein, E. and Staff, I., 1993. Last best chance: findings from a reunification services program. Child Welfare: Journal of Policy, Practice, and Program.	1993	Last Best Chance	USA	Description of programme theory	Post test	Age: 78% five years or younger Gender: 56% Ethnicity: Caucasian (64%), Hispanic (16%), mixed-race (11%), and African American (9%) Care type: Foster care	Other relevant: 64% single mother; 30% substance abuse; 21% domestic abuse; 40% were in debt or did not have enough money to live on			n=110 children n=47 families
Fraser, M.W., Walton, E., Lewis, R.E., Pecora, P.J. and Walton, W.K., 1996. An experiment in family reunification: Correlates of outcomes at one-year follow-up. Children and Youth Services Review, 18(4-5), pp.335-361.	1996	Generic - reunification services	USA	Effectiveness/description of program theory	RCT	Age: 11/1-17 years (int) Gender: 57.9% (int) Care type: Foster care Other relevant: Information included on ethnicity, most frequent reason for placement, number and length of placements for intervention group	Relationship: Primary caretaker. 12.3% of intervention group contained both birth parents Age: Mean age for primary caretakers of intervention group was 33.7 years Gender: All but 5 primary caretakers of intervention group were female Other relevant: Information included on education, employment, income, religion	Professional role: Child welfare practioners Other relevant: Skilled in building relationships with parents and in providing support		Intervention n=57 children Comparison n=53 children
*Harwin, J., Alrouh, B., Ryan, M. and Tunnard, J., 2014. Changing Lifestyles, Keeping Children Safe: an evaluation of the first Family Drug and Alcohol Court (FDAC) in care proceedings. London: Brunel University.	2014	Family Drug and Alcohol Court	UK	Description of programme theory/cost effectiveness	Mixed methods	Age: Information in table Gender: Both groups had 49% female Care type: At home (38% v 40%), In hospital (26% v 21%), Foster care (19% v 23%), Family and friends (13% v 12%). Other relevant: Information included on ethnicity, emotional and behavioural issues, health issues	Relationship: Mother/father Age: The largest cluster in each sample 30 to 39 years Gender: Intervention group: 104 mothers/84 fathers , Comparison group: 101 mothers/76 fathers Other relevant: Information included on ethnicity, substance use, education, housing, health, crinimal history, household composition	Organisation type: Family Drug and Alcohol Court Professional role: Services Manager, Senior Practitioner, Clinical Nurse Specialist, Team administrator, Subtsance abuse Specialist, Parental Substance Misuse Specialist, Volunteer Parent Mentor Coordinator, Social Worker, Student Social Worker	Description: Volunteer parent mentors	Intervention n=106 families n=149 children Comparison n=101 families n=151 children
Huebner, R.A., Robertson, L., Roberts, C., Brock, A. and Geremia, V., 2012. Family preservation: Cost avoidance and child and family service review outcomes. Journal of Public Child Welfare, 6(2), pp.206-224.	2012	Family Preservation Services	USA	Effectiveness/moderators	Quasi-experimental	Age: 7.2 years (int group 1), 8.1 years (comparison). for groups 2, 3 and 4. Care type: Family home Other relevant: 32.1% were identified as having an out of home care placement- some more figures were included re OOHC		Organisation type: Family Preservation Program provider agencies		n=1,510 families n=3,229 children (sample sized varied for each research question based on the match or completeness of the data)
Landy, S. and Munro, S., 1998. Shared parenting: Assessing the success of a foster parent program aimed at family reunification. Child Abuse & Neglect, 22(4), pp.305-318.	1998	Shared Parenting Project	Canada	Effectiveness/moderators	Post-test	Care type: Foster care Other relevant: Information included on child behaviour	Relationship: Foster parents and birth parents Other relevant: Information included on ethnicity, education, employment, housing history, history of abuse/neglect, history	Organisation type: Child Welfare Agency Professional role: Child protection worker, and Shared Parenting Co-ordinator		n=13 children
Lee, B.R., Hwang, J., Socha, K., Pau, T. and Shaw, T.V., 2013. Going home again: Transitioning youth to families after group care placement. Journal of Child and Family Studies, 22(4), pp.447-459.	2013	Generic - reunification	USA	Effectiveness	Quasi- experimental	Age:15 years (int) Gender: 34% (int); 35% (comparison) Care type: Child welfare group care settings (group homes, residential treatment centres) Other relevant: Information included on ethnicity, reason for placement, other service involvement	Relationship: Biological parents, other family members, fictive kin or supportive adults, as well as possible foster family or treatment foster care homes.	Organisation type: Local child welfare agency Professional role: Child Welfare Staff Other relevant: Family Involvement Meetings also included professionals involved in the youths care (Court Appointed Special Advocate, therapist, caregiver)		Intervention n=231 Comparison group n=173
Lewandowski, C.A. and Pierce, L., 2002. Assessing the effect of family-centered out-of-home care on reunification outcomes. Research on Social Work Practice, 12(2), pp.205-221.	2002	Family Centered out-of-home care	USA	Effectiveness	Quasi-experimental	Age: 10.7 years (int), 7.7 (comp) Gender: 52% Other relevant: prior placements 1.3 (int), 0.81 (compariosn).	Other relevant: Single parent families 53.8% (int), 46.2% (comparison)			Intervention n=220 Comparison n=154
Lewis, R.E., Walton, E. and Fraser, M.W., 1995. Examining family reunification services: A process analysis of a successful experiment. Research on Social Work Practice, 5(3), pp.259-282.	1995	Family Reunification Services	USA	Process analysis		Care type: Foster home Age: 1-17 years Ethnicity: 86% Anglo-American Other relevant: 2.8 mean placement moves	Relationship: Primary care giver Age: 33.7 Gender: 91.2%			Intervention n=57 children Comparison n=53 children
Lushey, Hyde-Dryden, Holmes & Blackmore	2017	No Wrong Door	UK	Implementation- outcome	Mixed Methods	Characteristics of young people in quant evaluation no included		Professional role: Hub workers		Intervention n=125 Comparison n=347 n=12 foster carers n=11 parents n=50 staff
Madden, E.E., Maher, E.J., McRoy, R.G., Ward, K.J., Peveto, L. and Stanley, A., 2012. Family reunification of youth in foster care with complex mental health needs: Barriers and recommendations. Child and Adolescent Social Work Journal, 29(3), pp.221-240.	2012	Generic - Family reunification	USA	Pilot	Mixed methods	Age: 10-17 years Gender: 33% Other relevant: All of the youth had at least one Axis I mental health diagnosis Care type: Foster care	Relationship: Primary caregiver (33% birth parent, 33% grandparent) Age: 33-67 years Gender: 100% Ethnicity: 50% African American; 33% Latino	Age: 22-49 years Gender: 82% Professional role: Child Protective Services caseworkers & program staff Ethnicity: 73% white		n=6 children n=6 caregivers n=11 CPS caseworkers and pilot program staff
Perry, Yoo, Spoliansky & Edelman	2013	Family Team Conferencing	USA	Effectiveness	Quasi-experimental	Age: n=7.35 years (int group 1); 7.17 years (int group 2) 7.78 years (comparison) Gender: 45.8% (int group 1); 45.5% (int group 2); 52.3% (comparison)		Relationship: parent/caregiver Age: 32.24 years (int group 1); 32.28 years (int 2); 31.53 years (comparison) Gender:68.9% (int group 1); 72.2% (int group 2); 80% (comparison)		Intervention 1: 266 families Intervention 2: 270 families Comparison n=141 families
Pierce & Geremia	1998	Family Reunion Services	USA	Moderators	Post test	Age: 8.2 years Gender: 56% female Other relevant: Avergae of 5.8 placements Care type: Out-of-home (not specified)	Other relevant: 65% single parent; 61% less than high school education; 64% of families less then $800 a month			n=312 children n=69 families.
Pine & Spath	2007	Generic - reunification program	USA	Effectiveness	Qualitative	Care type: Multiple				n=254 children
Rainville	2012	Generic - mentoring	USA	Effectiveness		Age: 9-11 years Care type: Foster care			Description: Mentors	Intervention n=c50 Comparison n=c50
Ryan, J.P., Marsh, J.C., Testa, M.F. and Louderman, R., 2006. Integrating substance abuse treatment and child welfare services: Findings from the Illinois alcohol and other drug abuse waiver demonstration. Social Work Research, 30(2), pp.95-107.	2006	Illinois Alcohol and other Drug Abuse Waiver Denonstration	USA	Effectiveness	Quasi-experimental	Age: 2.7 years Gender: 48%	Relationship: Parents Age: 34.4 (mean age of youngest caregiver) Other relevant: Included in study due to substance misuse			n=1417 children n=738 families
Sagatun‐Edwards, I. and Saylor, C., 2000. A Coordinated Approach to Improving Outcomes for Substance‐Abusing Families in Juvenile Dependency Court. Juvenile and family court journal, 51(4), pp.1-16.	2000	Generic - service integration	USA	Effectiveness	Quasi-experimental	Age: 0-3 years Other relevant: Child of substance abusing parent referred to dependency division of the juvenile court.	Relationship: Mother, father Other relevant: substance abuse and referred to dependency division of juvenile court			Intervention n=48 Comparison n=41
Shinn, M., Brown, S.R., Wood, M. and Gubits, D., 2016. Housing and service interventions for families experiencing homelessness in the United States: An experimental evaluation. European Journal of Homelessness, 10(1), p.13.		Generic - housing	USA	Effectiveness and mediators	Quasi-experimental		Relationship: Parent Age: 29 Gender: 92% Other relevant: info included on ethnicity, household income, number of children with them in shelter, history of abuse, substance abuse			n=2282 families n=12 sites
Trout, A.L., Tyler, P.M., Stewart, M.C. and Epstein, M.H., 2012. On the Way Home: Program description and preliminary findings. Children and Youth Services Review, 34(6), pp.1115-1120.	2012	On the way home	USA	Description of programme theory	Mixed methods	Age: 15 /3-17 years Gender: 50% Care type: multiple (out of home, residential)				Intervention n=24 children Comparison n=20 children
Walton, E., Fraser, M.W., Lewis, R.E., Pecora, P.J. and Walton, W.K., 1993. In-home family-focused reunification: an experimental study. Child Welfare, 72(5), pp.473-487.	1993	In-home Family Focused Reunification	USA	Effectiveness	Quasi-experimental	Age: 1-17 years Ethnicity: 82.7% White Other relevant: 32.7% neglect Care type: Out-of-Home (not specified)	Relationship: Primary caregiver Age: 34.6 years Gender: 86.4% Other relevant: 48.2% divorced or seperated	Age: mean 49 years Gender: 0% Organisation: Child welfare Professional role: FRS Treatment Workers Other relevant: 14 years of experience in child welfare; 19 years of formal education		Intervention n= 57 families Comparison n=53 families
Walton, E., 1996. Family functioning as a measure of success in intensive family preservation services. Journal of Family Social Work, 1(3), pp.67-82.	1996	Intensive Family Preservation Services	USA	Effectivesness	Post-test					Intervention n= 57 families Comparison n=53 families
Walton, E., 1998. In-home family-focused reunification: A six-year follow-up of a successful experiment. Social Work Research, 22(4), pp.205-214.	1998	Intensive Family Based Services	USA	Effectiveness	Post-test	Age: 10.8 years Care type: Foster care	Age: 35 Gender: Mostly female Ethnicity: Mostly white			Intervention n=62 Comparison n=58
Zeanah, C.H., Larrieu, J.A., Heller, S.S., Valliere, J., Hinshaw-Fuselier, S., Aoki, Y. and Drilling, M., 2001. Evaluation of a preventive intervention for maltreated infants and toddlers in foster care. Journal of the American Academy of Child & Adolescent Psychiatry, 40(2), pp.214-221.	2001	Generic - maltreatment prevention	USA	Effectiveness	quasi-experimental	Age: younger than 48 months Gender: 53% Ethnicity: 58% African American; 39% European American Care type: foster care				Intervention n=95 children Comparison n=145 children
Other
Belanger, K. and Stone, W., 2008. The social service divide: Service availability and accessibility in rural versus urban counties and impact on child welfare outcomes. Child welfare, 87(4), p.101.	2008	Generic - social services	USA	Mediators	Qualitative
Brook, J., McDonald, T.P. and Yan, Y., 2012. An analysis of the impact of the Strengthening Families Program on family reunification in child welfare. Children and Youth Services Review, 34(4), pp.691-695.	2012	Strengthening families program	USA	Acceptability	Pre-post test	Other relevant: Children of alcohol or drug involved parents. Care type: foster care.	Relationship: Parents Other relevant: Parents with children who have been placed in foster care and their alcohol/drug misuse is considered to be part of the case.			Intervention n=214 Comparison n=423
Chartier, M.J., Brownell, M.D., Isaac, M.R., Chateau, D., Nickel, N.C., Katz, A., Sarkar, J., Hu, M. and Taylor, C., 2017. Is the families first home visiting program effective in reducing child maltreatment and improving child development?. Child Maltreatment, 22(2), pp.121-131.	2017	Families First Home Visiting	USA	Effectiveness	Longitudinal/ Cohort	Age: 0-5 years Care type: At home, risk of care entry	Relationship: Mother Age: 21.09 year (int), 20.75 years (comparison) at first birth			Intervention n=4562 Comparison n=5184
Choi, S., Huang, H. and Ryan, J.P., 2012. Substance abuse treatment completion in child welfare: Does substance abuse treatment completion matter in the decision to reunify families?. Children and Youth Services Review, 34(9), pp.1639-1645.	2012	Generic - substance abuse treatment	USA	Moderators	Secondary data analysis	Age: 4.18 years Gender: 45.9%	Relationship: mothers Age: 32.14 Gender: 100%			n=1548 children n=858 mothers
Cole, S.A. and Hernandez, P.M., 2011. Crisis nursery effects on child placement after foster care. Children and Youth Services Review, 33(8), pp.1445-1453.	2011	Crisis nurseries	USA	Effectiveness	Secondary data analysis	Age: 1.04/0-6 years (int), 1.03/0-6 years (comp) Gender: 47% (int), 48% (comp) Ethnicity: 64.1% (int) 63.6% (comp) African-American, 31.8% (int), 32.8% (comp) Caucasian, 4% (int) 3.5% (comp) Hispanic	Relationship: Caregiver Gender: 87% (int), 93.7% (comp) Age: 29.3/17-61 years (int), 29.3/17-61 years (comp) Ethnicity: 51.3% (int), 45.7% (comp) Caucasian, 44.3% (int), 48.8% (comp) African-American, 3.1% (int), 5% (comp) Hispanic, 0.06% (int) Asian or Other.			Intervention n=198 children; n=158 caregivers Comparison n=198 children, n=127 caregivers
Courtney, M.E. and Blakey, J., 2003. Examination of the impact of increased court review on permanency outcomes for abused and neglected children. Family Court Review, 41(4), pp.471-479.	2003	Generic- increased court review	USA	Effectiveness	Quasi-experimental	Age: <12 years Gender: 48% Other relevant: 60% of children removed from home due to neglect, 20% physical abuse, 5% domestic violence, 3% sexual abuse Care type: Out-of-home				Intervention n=80 children n=62 families Comparison n=77 children n=66 families
*Courtney, M.E., McMurtry, S.L., Zinn, A., Power, P. and Maldre, K., 2004. An Evaluation of Ongoing Services in Milwaukee County: Profiles and Outcomes of Newly Opened Cases. Chapin Hall Center for Children.	2004	Generic - ongoing services	USA	The central goal of the evaluation was to determine if children and families benefit from the services they receive	Quasi-experimental	Age: 0-16+ years (more age info available in paper) Gender: 48.1% (int), 51.7% (comparison) Care type: Foster care, group care, other care Other relevant: Information included on ethnicity, disanilities, behaviour problems, academic performance	Relationship: The biological mother was identified as the household's primary caregiver in more than 80 percent of cases. Age:Information in table Gender:atleast 80% Other relevant: Information included on ethnicity, education, health, employment, finances	Age: Mean age: 30 years Gender: 74% (intervention), 90% (comparison) Organisation type: Bureau of Milwaukee Child Welfare Professional role: Case Managers Other relevant: 58% were caucasian. Information also included on education, years of work experience, ethnicity		Intervention n=460 Comparison n=433
D'Andrade, A.C., 2009. The differential effects of concurrent planning practice elements on reunification and adoption. Research on Social Work Practice, 19(4), pp.446-459.	2009	Concurrent Planning	USA	Effectiveness	Mixed methods	Age: 0-10 years (35.0% under the age of 1, 22.2% aged 1-3, 16.3% aged 5-7, 14.5% aged 7-10). Gender: 45.8% Other relevant: info included about ethnicity, diability Care type: out-of-home care (not specified)	Other relevant: info included on reason for removal, criminal history, substance misuse, mental health history, visitation of child			Intervention n=303 Comparison n=564 n=6 counties
Farmer, E.M., Wagner, H.R., Burns, B.J. and Richards, J.T., 2003. Treatment foster care in a system of care: Sequences and correlates of residential placements. Journal of Child and Family Studies, 12(1), pp.11-25.	2003	Treatment Foster Care	USA	Effectiveness	Longitudinal/ Cohort	Age: 13.2/ 3-17 years Gender: 26.1% Other relevant: Young people with both psychiatric disorders and aggressive behaviour Care type: Treatment foster care	Relationship: Parents	Not known	Not known	n=184 children
Leon, S.C., Saucedo, D.J. and Jachymiak, K., 2016. Keeping it in the family: The impact of a Family Finding intervention on placement, permanency, and well-being outcomes. Children and Youth Services Review, 70, pp.163-170.	2016	Family Finding	USA	To evaluate a Family Finding Intervention.	Quasi-experimental	Care type: 49.2% kinship care, 34.6% in shelter, 7% foster parent, 8.3% hospital Age: 9.86/6-13 years (int); 10.05/6-13 years (comparison) Gender: 50.5% (int); 52.3% (comparison) Other relevant: info included on reason for care entry and sibling data	Other relevant: mean of 1.86 adults in the home; 49.2% home of relative; 7.0% traditonal foster parent	Professional role: Kin Connect Specialists		Intervention n=196 Comparison group n=262
Leung, P., 1996. Is the court-appointed special advocate program effective? A longitudinal analysis of time involvement and case outcomes. Child Welfare, 75(3), p.269.	1996	Special Advocate Program	USA	Effectiveness/Mediator	Longitudinal	Age: 0-11 years Care type: at home	Age: 28.12	Professional role: CASA volunteers, child protection judges, CPS caseworkers		Intervention n=66 Comparison n=155
Meezan, W. and McBeath, B., 2008. Market-based disparities in foster care outcomes. Children and Youth Services Review, 30(4), pp.388-406.	2007	Generic - market disparities	USA	Effectiveness / Moderator	Longitudinal / cohort	Care type: foster care Age: 6.7 years (int) / 5.2 years (comp) Gender: 49% (int), 47% (comp)				Intervention n=175 children Comparison n=68 children
* indicates not academically reviewed literature
